# Supplementary material for: Preclinical and clinical obesity: prevalence, associations to cardiometabolic risk and response to lifestyle intervention in NHANES and the EPIC-Potsdam and TULIP studies
Source: Nat Commun. 2026 Feb 19;17:1935. doi: 10.1038/s41467-026-69738-w (PMC12923867; doi:10.1038/s41467-026-69738-w)
Supplement: Supplementary file 4 — Source Data [file 41467_2026_69738_MOESM4_ESM.xlsx]

## Sheet: Fig 2 A, B
_IMPUTATION_	Table	upper_airw	resp_syst	cardiovasc	metabolic	renal	urinary	hepato	F_muscosc	muscosc	F_adl	adl	Frequency	WgtFreq	StdDev	Percent	StdErr	LowerCL	UpperCL	_SkipLine
1	Table 1 of muscosc * adl	0	0	0	0	0	0	0	0	0	0	0	352	1.77596e+07	1.51181e+06	94.3436	2.43512	89.1533	99.5339
1	Table 1 of muscosc * adl	0	0	0	0	0	0	0	0	0	1	1	3	122853	73574.4	0.65263	0.38697	0	1.47744
1	Table 1 of muscosc * adl	0	0	0	0	0	0	0	0	0	Total		355	1.78824e+07	1.52051e+06	94.9962	2.41463	89.8496	100	1
1	Table 1 of muscosc * adl	0	0	0	0	0	0	0	1	1	0	0	11	889288	464809	4.72414	2.40705	0	9.85464	-
1	Table 1 of muscosc * adl	0	0	0	0	0	0	0	1	1	1	1	2	52638.1	39235.2	0.279628	0.216268	0	0.740593
1	Table 1 of muscosc * adl	0	0	0	0	0	0	0	1	1	Total		13	941926	464614	5.00377	2.41463	0	10.1504	1
1	Table 1 of muscosc * adl	0	0	0	0	0	0	0	Total		0	0	363	1.86489e+07	1.55297e+06	99.0677	0.450552	98.1074	100	-
1	Table 1 of muscosc * adl	0	0	0	0	0	0	0	Total		1	1	5	175491	83382.2	0.932257	0.450552	0	1.89259
1	Table 1 of muscosc * adl	0	0	0	0	0	0	0	Total		Total		368	1.88243e+07	1.54963e+06	100				1
1	Table 2 of muscosc * adl	0	0	0	0	0	0	1	0	0	0	0	41	1.77408e+06	483763	88.3052	8.88664	69.3638	100
1	Table 2 of muscosc * adl	0	0	0	0	0	0	1	0	0	1	1	3	57627.9	34838	2.86844	1.732	0	6.56011
1	Table 2 of muscosc * adl	0	0	0	0	0	0	1	0	0	Total		44	1.83171e+06	488160	91.1736	8.54773	72.9546	100	1
1	Table 2 of muscosc * adl	0	0	0	0	0	0	1	1	1	0	0	1	159824	159824	7.95528	8.43638	0	25.937	-
1	Table 2 of muscosc * adl	0	0	0	0	0	0	1	1	1	1	1	1	17500.6	17500.6	0.871097	0.886195	0	2.75998
1	Table 2 of muscosc * adl	0	0	0	0	0	0	1	1	1	Total		2	177325	160780	8.82637	8.54773	0	27.0454	1
1	Table 2 of muscosc * adl	0	0	0	0	0	0	1	Total		0	0	42	1.93391e+06	428265	96.2605	1.96733	92.0672	100	-
1	Table 2 of muscosc * adl	0	0	0	0	0	0	1	Total		1	1	4	75128.5	38986.7	3.73953	1.96733	0	7.93279
1	Table 2 of muscosc * adl	0	0	0	0	0	0	1	Total		Total		46	2.00903e+06	433341	100				1
1	Table 3 of muscosc * adl	0	0	0	0	0	1	0	0	0	0	0	28	1.05334e+06	254670	96.1446	2.91669	89.9278	100
1	Table 3 of muscosc * adl	0	0	0	0	0	1	0	0	0	1	1	1	8727.63	8727.63	0.796625	0.786982	0	2.47404
1	Table 3 of muscosc * adl	0	0	0	0	0	1	0	0	0	Total		29	1.06207e+06	255871	96.9412	2.71128	91.1623	100	1
1	Table 3 of muscosc * adl	0	0	0	0	0	1	0	1	1	0	0	1	11935.8	11935.8	1.08946	1.08969	0	3.41207	-
1	Table 3 of muscosc * adl	0	0	0	0	0	1	0	1	1	1	1	1	21575.3	21575.3	1.96931	2.31279	0	6.89892
1	Table 3 of muscosc * adl	0	0	0	0	0	1	0	1	1	Total		2	33511.2	24656.8	3.05877	2.71128	0	8.83772	1
1	Table 3 of muscosc * adl	0	0	0	0	0	1	0	Total		0	0	29	1.06527e+06	255611	97.2341	2.55452	91.7892	100	-
1	Table 3 of muscosc * adl	0	0	0	0	0	1	0	Total		1	1	2	30303	23273.7	2.76594	2.55452	0	8.21078
1	Table 3 of muscosc * adl	0	0	0	0	0	1	0	Total		Total		31	1.09558e+06	240115	100				1
1	Table 4 of muscosc * adl	0	0	0	0	0	1	1	0	0	0	0	5	203079	112304	79.3017	15.4519	46.3667	100
1	Table 4 of muscosc * adl	0	0	0	0	0	1	1	0	0	1	1	0
1	Table 4 of muscosc * adl	0	0	0	0	0	1	1	0	0	Total		5	203079	112304	79.3017	15.4519	46.3667	100	1
1	Table 4 of muscosc * adl	0	0	0	0	0	1	1	1	1	0	0	1	37128.7	37128.7	14.4986	13.961	0	44.2558	-
1	Table 4 of muscosc * adl	0	0	0	0	0	1	1	1	1	1	1	1	15876.5	15876.5	6.1997	6.48215	0	20.0161
1	Table 4 of muscosc * adl	0	0	0	0	0	1	1	1	1	Total		2	53005.1	40380.7	20.6983	15.4519	0	53.6333	1
1	Table 4 of muscosc * adl	0	0	0	0	0	1	1	Total		0	0	6	240208	118283	93.8003	6.48215	79.9839	100	-
1	Table 4 of muscosc * adl	0	0	0	0	0	1	1	Total		1	1	1	15876.5	15876.5	6.1997	6.48215	0	20.0161
1	Table 4 of muscosc * adl	0	0	0	0	0	1	1	Total		Total		7	256084	119343	100				1
1	Table 5 of muscosc * adl	0	0	0	0	1	0	0	0	0	0	0	20	1.01943e+06	248060	92.0942	6.12184	79.0458	100
1	Table 5 of muscosc * adl	0	0	0	0	1	0	0	0	0	1	1	0
1	Table 5 of muscosc * adl	0	0	0	0	1	0	0	0	0	Total		20	1.01943e+06	248060	92.0942	6.12184	79.0458	100	1
1	Table 5 of muscosc * adl	0	0	0	0	1	0	0	1	1	0	0	2	87512.9	64433	7.90585	6.12184	0	20.9542	-
1	Table 5 of muscosc * adl	0	0	0	0	1	0	0	1	1	1	1	0
1	Table 5 of muscosc * adl	0	0	0	0	1	0	0	1	1	Total		2	87512.9	64433	7.90585	6.12184	0	20.9542	1
1	Table 5 of muscosc * adl	0	0	0	0	1	0	0	Total		0	0	22	1.10694e+06	237188	100	0	100	100	-
1	Table 5 of muscosc * adl	0	0	0	0	1	0	0	Total		1	1	0
1	Table 5 of muscosc * adl	0	0	0	0	1	0	0	Total		Total		22	1.10694e+06	237188	100				1
1	Table 6 of muscosc * adl	0	0	0	0	1	0	1	0	0	0	0	2	59591.3	43488.9	100	0	100	100
1	Table 6 of muscosc * adl	0	0	0	0	1	0	1	0	0	1	1	0
1	Table 6 of muscosc * adl	0	0	0	0	1	0	1	0	0	Total		2	59591.3	43488.9	100	0	100	100	1
1	Table 6 of muscosc * adl	0	0	0	0	1	0	1	1	1	0	0	0							-
1	Table 6 of muscosc * adl	0	0	0	0	1	0	1	1	1	1	1	0
1	Table 6 of muscosc * adl	0	0	0	0	1	0	1	1	1	Total		0							1
1	Table 6 of muscosc * adl	0	0	0	0	1	0	1	Total		0	0	2	59591.3	43488.9	100	0	100	100	-
1	Table 6 of muscosc * adl	0	0	0	0	1	0	1	Total		1	1	0
1	Table 6 of muscosc * adl	0	0	0	0	1	0	1	Total		Total		2	59591.3	43488.9	100				1
1	Table 7 of muscosc * adl	0	0	0	0	1	1	0	0	0	0	0	1	25988.5	25988.5	100	0	100	100
1	Table 7 of muscosc * adl	0	0	0	0	1	1	0	0	0	1	1	0
1	Table 7 of muscosc * adl	0	0	0	0	1	1	0	0	0	Total		1	25988.5	25988.5	100	0	100	100	1
1	Table 7 of muscosc * adl	0	0	0	0	1	1	0	1	1	0	0	0							-
1	Table 7 of muscosc * adl	0	0	0	0	1	1	0	1	1	1	1	0
1	Table 7 of muscosc * adl	0	0	0	0	1	1	0	1	1	Total		0							1
1	Table 7 of muscosc * adl	0	0	0	0	1	1	0	Total		0	0	1	25988.5	25988.5	100	0	100	100	-
1	Table 7 of muscosc * adl	0	0	0	0	1	1	0	Total		1	1	0
1	Table 7 of muscosc * adl	0	0	0	0	1	1	0	Total		Total		1	25988.5	25988.5	100				1
1	Table 8 of muscosc * adl	0	0	0	0	1	1	1	0	0	0	0	0
1	Table 8 of muscosc * adl	0	0	0	0	1	1	1	0	0	1	1	0
1	Table 8 of muscosc * adl	0	0	0	0	1	1	1	0	0	Total		0							1
1	Table 8 of muscosc * adl	0	0	0	0	1	1	1	1	1	0	0	1	17572.4	17572.4	100	0	100	100	-
1	Table 8 of muscosc * adl	0	0	0	0	1	1	1	1	1	1	1	0
1	Table 8 of muscosc * adl	0	0	0	0	1	1	1	1	1	Total		1	17572.4	17572.4	100	0	100	100	1
1	Table 8 of muscosc * adl	0	0	0	0	1	1	1	Total		0	0	1	17572.4	17572.4	100	0	100	100	-
1	Table 8 of muscosc * adl	0	0	0	0	1	1	1	Total		1	1	0
1	Table 8 of muscosc * adl	0	0	0	0	1	1	1	Total		Total		1	17572.4	17572.4	100				1
1	Table 9 of muscosc * adl	0	0	0	1	0	0	0	0	0	0	0	38	1.53934e+06	422196	77.4389	10.6773	54.6808	100
1	Table 9 of muscosc * adl	0	0	0	1	0	0	0	0	0	1	1	5	389845	239250	19.6118	10.6611	0	42.3353
1	Table 9 of muscosc * adl	0	0	0	1	0	0	0	0	0	Total		43	1.92918e+06	478892	97.0507	1.87225	93.0601	100	1
1	Table 9 of muscosc * adl	0	0	0	1	0	0	0	1	1	0	0	2	46205	32875.8	2.32442	1.7195	0	5.98945	-
1	Table 9 of muscosc * adl	0	0	0	1	0	0	0	1	1	1	1	1	12420.8	12420.8	0.624851	0.641358	0	1.99187
1	Table 9 of muscosc * adl	0	0	0	1	0	0	0	1	1	Total		3	58625.8	35143.9	2.94927	1.87225	0	6.93987	1
1	Table 9 of muscosc * adl	0	0	0	1	0	0	0	Total		0	0	40	1.58554e+06	422784	79.7634	10.618	57.1316	100	-
1	Table 9 of muscosc * adl	0	0	0	1	0	0	0	Total		1	1	6	402265	238755	20.2366	10.618	0	42.8684
1	Table 9 of muscosc * adl	0	0	0	1	0	0	0	Total		Total		46	1.98781e+06	479369	100				1
1	Table 10 of muscosc * adl	0	0	0	1	0	0	1	0	0	0	0	13	503047	216199	87.2212	8.81661	68.4291	100
1	Table 10 of muscosc * adl	0	0	0	1	0	0	1	0	0	1	1	3	50294.2	30985.3	8.7203	7.68379	0	25.0979
1	Table 10 of muscosc * adl	0	0	0	1	0	0	1	0	0	Total		16	553341	195169	95.9415	4.11699	87.1664	100	1
1	Table 10 of muscosc * adl	0	0	0	1	0	0	1	1	1	0	0	0							-
1	Table 10 of muscosc * adl	0	0	0	1	0	0	1	1	1	1	1	1	23407.1	23407.1	4.05846	4.11699	0	12.8336
1	Table 10 of muscosc * adl	0	0	0	1	0	0	1	1	1	Total		1	23407.1	23407.1	4.05846	4.11699	0	12.8336	1
1	Table 10 of muscosc * adl	0	0	0	1	0	0	1	Total		0	0	13	503047	216199	87.2212	8.81661	68.4291	100	-
1	Table 10 of muscosc * adl	0	0	0	1	0	0	1	Total		1	1	4	73701.3	32627.6	12.7788	8.81661	0	31.5709
1	Table 10 of muscosc * adl	0	0	0	1	0	0	1	Total		Total		17	576748	196780	100				1
1	Table 11 of muscosc * adl	0	0	0	1	0	1	0	0	0	0	0	5	195798	97310	64.2233	14.5585	33.1926	95.2539
1	Table 11 of muscosc * adl	0	0	0	1	0	1	0	0	0	1	1	1	25687.1	25687.1	8.42554	8.45698	0	26.4512
1	Table 11 of muscosc * adl	0	0	0	1	0	1	0	0	0	Total		6	221485	100643	72.6488	13.4783	43.9204	100	1
1	Table 11 of muscosc * adl	0	0	0	1	0	1	0	1	1	0	0	3	83385.9	54632.7	27.3512	13.4783	0	56.0796	-
1	Table 11 of muscosc * adl	0	0	0	1	0	1	0	1	1	1	1	0
1	Table 11 of muscosc * adl	0	0	0	1	0	1	0	1	1	Total		3	83385.9	54632.7	27.3512	13.4783	0	56.0796	1
1	Table 11 of muscosc * adl	0	0	0	1	0	1	0	Total		0	0	8	279184	125290	91.5745	8.45698	73.5488	100	-
1	Table 11 of muscosc * adl	0	0	0	1	0	1	0	Total		1	1	1	25687.1	25687.1	8.42554	8.45698	0	26.4512
1	Table 11 of muscosc * adl	0	0	0	1	0	1	0	Total		Total		9	304871	127896	100				1
1	Table 12 of muscosc * adl	0	0	0	1	0	1	1	0	0	0	0	2	89239.4	63274.8	100	0	100	100
1	Table 12 of muscosc * adl	0	0	0	1	0	1	1	0	0	1	1	0
1	Table 12 of muscosc * adl	0	0	0	1	0	1	1	0	0	Total		2	89239.4	63274.8	100	0	100	100	1
1	Table 12 of muscosc * adl	0	0	0	1	0	1	1	1	1	0	0	0							-
1	Table 12 of muscosc * adl	0	0	0	1	0	1	1	1	1	1	1	0
1	Table 12 of muscosc * adl	0	0	0	1	0	1	1	1	1	Total		0							1
1	Table 12 of muscosc * adl	0	0	0	1	0	1	1	Total		0	0	2	89239.4	63274.8	100	0	100	100	-
1	Table 12 of muscosc * adl	0	0	0	1	0	1	1	Total		1	1	0
1	Table 12 of muscosc * adl	0	0	0	1	0	1	1	Total		Total		2	89239.4	63274.8	100				1
1	Table 13 of muscosc * adl	0	0	0	1	1	0	0	0	0	0	0	8	283133	120926	100	0	100	100
1	Table 13 of muscosc * adl	0	0	0	1	1	0	0	0	0	1	1	0
1	Table 13 of muscosc * adl	0	0	0	1	1	0	0	0	0	Total		8	283133	120926	100	0	100	100	1
1	Table 13 of muscosc * adl	0	0	0	1	1	0	0	1	1	0	0	0							-
1	Table 13 of muscosc * adl	0	0	0	1	1	0	0	1	1	1	1	0
1	Table 13 of muscosc * adl	0	0	0	1	1	0	0	1	1	Total		0							1
1	Table 13 of muscosc * adl	0	0	0	1	1	0	0	Total		0	0	8	283133	120926	100	0	100	100	-
1	Table 13 of muscosc * adl	0	0	0	1	1	0	0	Total		1	1	0
1	Table 13 of muscosc * adl	0	0	0	1	1	0	0	Total		Total		8	283133	120926	100				1
1	Table 14 of muscosc * adl	0	0	0	1	1	0	1	0	0	0	0	3	73492.9	48486.1	100	0	100	100
1	Table 14 of muscosc * adl	0	0	0	1	1	0	1	0	0	1	1	0
1	Table 14 of muscosc * adl	0	0	0	1	1	0	1	0	0	Total		3	73492.9	48486.1	100	0	100	100	1
1	Table 14 of muscosc * adl	0	0	0	1	1	0	1	1	1	0	0	0							-
1	Table 14 of muscosc * adl	0	0	0	1	1	0	1	1	1	1	1	0
1	Table 14 of muscosc * adl	0	0	0	1	1	0	1	1	1	Total		0							1
1	Table 14 of muscosc * adl	0	0	0	1	1	0	1	Total		0	0	3	73492.9	48486.1	100	0	100	100	-
1	Table 14 of muscosc * adl	0	0	0	1	1	0	1	Total		1	1	0
1	Table 14 of muscosc * adl	0	0	0	1	1	0	1	Total		Total		3	73492.9	48486.1	100				1
1	Table 15 of muscosc * adl	0	0	0	1	1	1	0	0	0	0	0	1	79986	79986	100	0	100	100
1	Table 15 of muscosc * adl	0	0	0	1	1	1	0	0	0	1	1	0
1	Table 15 of muscosc * adl	0	0	0	1	1	1	0	0	0	Total		1	79986	79986	100	0	100	100	1
1	Table 15 of muscosc * adl	0	0	0	1	1	1	0	1	1	0	0	0							-
1	Table 15 of muscosc * adl	0	0	0	1	1	1	0	1	1	1	1	0
1	Table 15 of muscosc * adl	0	0	0	1	1	1	0	1	1	Total		0							1
1	Table 15 of muscosc * adl	0	0	0	1	1	1	0	Total		0	0	1	79986	79986	100	0	100	100	-
1	Table 15 of muscosc * adl	0	0	0	1	1	1	0	Total		1	1	0
1	Table 15 of muscosc * adl	0	0	0	1	1	1	0	Total		Total		1	79986	79986	100				1
1	Table 16 of muscosc * adl	0	0	0	1	1	1	1	0	0	0	0	1	38881.4	38881.4	100	0	100	100
1	Table 16 of muscosc * adl	0	0	0	1	1	1	1	0	0	1	1	0
1	Table 16 of muscosc * adl	0	0	0	1	1	1	1	0	0	Total		1	38881.4	38881.4	100	0	100	100	1
1	Table 16 of muscosc * adl	0	0	0	1	1	1	1	1	1	0	0	0							-
1	Table 16 of muscosc * adl	0	0	0	1	1	1	1	1	1	1	1	0
1	Table 16 of muscosc * adl	0	0	0	1	1	1	1	1	1	Total		0							1
1	Table 16 of muscosc * adl	0	0	0	1	1	1	1	Total		0	0	1	38881.4	38881.4	100	0	100	100	-
1	Table 16 of muscosc * adl	0	0	0	1	1	1	1	Total		1	1	0
1	Table 16 of muscosc * adl	0	0	0	1	1	1	1	Total		Total		1	38881.4	38881.4	100				1
1	Table 17 of muscosc * adl	0	0	1	0	0	0	0	0	0	0	0	260	1.23118e+07	1.28833e+06	88.7957	2.56646	83.3254	94.266
1	Table 17 of muscosc * adl	0	0	1	0	0	0	0	0	0	1	1	11	314470	98062.8	2.26803	0.685835	0.806211	3.72986
1	Table 17 of muscosc * adl	0	0	1	0	0	0	0	0	0	Total		271	1.26263e+07	1.32017e+06	91.0637	2.76983	85.1599	96.9675	1
1	Table 17 of muscosc * adl	0	0	1	0	0	0	0	1	1	0	0	20	1.09276e+06	384526	7.88121	2.65256	2.2274	13.535	-
1	Table 17 of muscosc * adl	0	0	1	0	0	0	0	1	1	1	1	1	146291	146291	1.05509	1.0125	0	3.21318
1	Table 17 of muscosc * adl	0	0	1	0	0	0	0	1	1	Total		21	1.23905e+06	419651	8.93629	2.76983	3.03253	14.8401	1
1	Table 17 of muscosc * adl	0	0	1	0	0	0	0	Total		0	0	280	1.34046e+07	1.35777e+06	96.6769	1.01531	94.5128	98.841	-
1	Table 17 of muscosc * adl	0	0	1	0	0	0	0	Total		1	1	12	460762	161213	3.32312	1.01531	1.15903	5.48721
1	Table 17 of muscosc * adl	0	0	1	0	0	0	0	Total		Total		292	1.38653e+07	1.43948e+06	100				1
1	Table 18 of muscosc * adl	0	0	1	0	0	0	1	0	0	0	0	72	4.05719e+06	705487	93.381	2.46747	88.1217	98.6403
1	Table 18 of muscosc * adl	0	0	1	0	0	0	1	0	0	1	1	3	106092	69590.6	2.44183	1.48925	0	5.61608
1	Table 18 of muscosc * adl	0	0	1	0	0	0	1	0	0	Total		75	4.16328e+06	728194	95.8229	1.71978	92.1572	99.4885	1
1	Table 18 of muscosc * adl	0	0	1	0	0	0	1	1	1	0	0	7	167896	73471.6	3.86433	1.71494	0.209026	7.51963	-
1	Table 18 of muscosc * adl	0	0	1	0	0	0	1	1	1	1	1	1	13591	13591	0.312812	0.302118	0	0.956762
1	Table 18 of muscosc * adl	0	0	1	0	0	0	1	1	1	Total		8	181487	74718	4.17714	1.71978	0.511522	7.84276	1
1	Table 18 of muscosc * adl	0	0	1	0	0	0	1	Total		0	0	79	4.22508e+06	711794	97.2454	1.48771	94.0744	100	-
1	Table 18 of muscosc * adl	0	0	1	0	0	0	1	Total		1	1	4	119683	70905.3	2.75464	1.48771	0	5.92561
1	Table 18 of muscosc * adl	0	0	1	0	0	0	1	Total		Total		83	4.34477e+06	739964	100				1
1	Table 19 of muscosc * adl	0	0	1	0	0	1	0	0	0	0	0	16	679258	201219	67.8858	8.46608	49.8408	85.9308
1	Table 19 of muscosc * adl	0	0	1	0	0	1	0	0	0	1	1	3	185115	151106	18.5006	15.4003	0	51.3257
1	Table 19 of muscosc * adl	0	0	1	0	0	1	0	0	0	Total		19	864374	232069	86.3864	12.5315	59.6761	100	1
1	Table 19 of muscosc * adl	0	0	1	0	0	1	0	1	1	0	0	2	136216	119218	13.6136	12.5315	0	40.3239	-
1	Table 19 of muscosc * adl	0	0	1	0	0	1	0	1	1	1	1	0
1	Table 19 of muscosc * adl	0	0	1	0	0	1	0	1	1	Total		2	136216	119218	13.6136	12.5315	0	40.3239	1
1	Table 19 of muscosc * adl	0	0	1	0	0	1	0	Total		0	0	18	815474	233885	81.4994	15.4003	48.6743	100	-
1	Table 19 of muscosc * adl	0	0	1	0	0	1	0	Total		1	1	3	185115	151106	18.5006	15.4003	0	51.3257
1	Table 19 of muscosc * adl	0	0	1	0	0	1	0	Total		Total		21	1.00059e+06	181811	100				1
1	Table 20 of muscosc * adl	0	0	1	0	0	1	1	0	0	0	0	8	399705	178265	74.0238	11.9204	48.6161	99.4314
1	Table 20 of muscosc * adl	0	0	1	0	0	1	1	0	0	1	1	1	11905.7	11905.7	2.20488	2.46072	0	7.44978
1	Table 20 of muscosc * adl	0	0	1	0	0	1	1	0	0	Total		9	411611	177424	76.2286	12.036	50.5745	100	1
1	Table 20 of muscosc * adl	0	0	1	0	0	1	1	1	1	0	0	3	49404.7	31401.9	9.14955	6.39511	0	22.7804	-
1	Table 20 of muscosc * adl	0	0	1	0	0	1	1	1	1	1	1	2	78953.2	78953.2	14.6218	11.8019	0	39.7769
1	Table 20 of muscosc * adl	0	0	1	0	0	1	1	1	1	Total		5	128358	84968.7	23.7714	12.036	0	49.4255	1
1	Table 20 of muscosc * adl	0	0	1	0	0	1	1	Total		0	0	11	449110	182528	83.1733	11.9172	57.7725	100	-
1	Table 20 of muscosc * adl	0	0	1	0	0	1	1	Total		1	1	3	90858.9	79845.8	16.8267	11.9172	0	42.2275
1	Table 20 of muscosc * adl	0	0	1	0	0	1	1	Total		Total		14	539969	219904	100				1
1	Table 21 of muscosc * adl	0	0	1	0	1	0	0	0	0	0	0	49	1.76982e+06	496143	86.2044	4.53117	76.5464	95.8623
1	Table 21 of muscosc * adl	0	0	1	0	1	0	0	0	0	1	1	1	59601	59601	2.90304	2.91922	0	9.12521
1	Table 21 of muscosc * adl	0	0	1	0	1	0	0	0	0	Total		50	1.82942e+06	503803	89.1074	4.75591	78.9704	99.2444	1
1	Table 21 of muscosc * adl	0	0	1	0	1	0	0	1	1	0	0	4	150935	84264.6	7.35176	4.04272	0	15.9686	-
1	Table 21 of muscosc * adl	0	0	1	0	1	0	0	1	1	1	1	3	72695	46223.2	3.54083	2.35365	0	8.55751
1	Table 21 of muscosc * adl	0	0	1	0	1	0	0	1	1	Total		7	223630	96109.9	10.8926	4.75591	0.755607	21.0296	1
1	Table 21 of muscosc * adl	0	0	1	0	1	0	0	Total		0	0	53	1.92076e+06	511752	93.5561	1.84726	89.6188	97.4935	-
1	Table 21 of muscosc * adl	0	0	1	0	1	0	0	Total		1	1	4	132296	31451.1	6.44387	1.84726	2.50652	10.3812
1	Table 21 of muscosc * adl	0	0	1	0	1	0	0	Total		Total		57	2.05305e+06	520981	100				1
1	Table 22 of muscosc * adl	0	0	1	0	1	0	1	0	0	0	0	20	1.066e+06	258706	82.849	5.85503	70.3693	95.3287
1	Table 22 of muscosc * adl	0	0	1	0	1	0	1	0	0	1	1	5	104195	52374.1	8.09797	4.11836	0	16.8761
1	Table 22 of muscosc * adl	0	0	1	0	1	0	1	0	0	Total		25	1.17019e+06	263800	90.947	4.31241	81.7553	100	1
1	Table 22 of muscosc * adl	0	0	1	0	1	0	1	1	1	0	0	3	75127.1	36459	5.83886	2.98837	0	12.2084	-
1	Table 22 of muscosc * adl	0	0	1	0	1	0	1	1	1	1	1	1	41356	41356	3.21418	3.14943	0	9.92704
1	Table 22 of muscosc * adl	0	0	1	0	1	0	1	1	1	Total		4	116483	55132.4	9.05303	4.31241	0	18.2447	1
1	Table 22 of muscosc * adl	0	0	1	0	1	0	1	Total		0	0	23	1.14112e+06	262005	88.6878	5.68053	76.5801	100	-
1	Table 22 of muscosc * adl	0	0	1	0	1	0	1	Total		1	1	6	145551	74105	11.3122	5.68053	0	23.4199
1	Table 22 of muscosc * adl	0	0	1	0	1	0	1	Total		Total		29	1.28668e+06	269629	100				1
1	Table 23 of muscosc * adl	0	0	1	0	1	1	0	0	0	0	0	6	112891	51639.7	14.9785	7.35378	0	30.6527
1	Table 23 of muscosc * adl	0	0	1	0	1	1	0	0	0	1	1	2	54956.3	38993.8	7.29167	4.21886	0	16.284
1	Table 23 of muscosc * adl	0	0	1	0	1	1	0	0	0	Total		8	167847	64708.4	22.2701	7.54493	6.18849	38.3518	1
1	Table 23 of muscosc * adl	0	0	1	0	1	1	0	1	1	0	0	5	585840	205595	77.7299	7.54493	61.6482	93.8115	-
1	Table 23 of muscosc * adl	0	0	1	0	1	1	0	1	1	1	1	0
1	Table 23 of muscosc * adl	0	0	1	0	1	1	0	1	1	Total		5	585840	205595	77.7299	7.54493	61.6482	93.8115	1
1	Table 23 of muscosc * adl	0	0	1	0	1	1	0	Total		0	0	11	698730	212275	92.7083	4.21886	83.716	100	-
1	Table 23 of muscosc * adl	0	0	1	0	1	1	0	Total		1	1	2	54956.3	38993.8	7.29167	4.21886	0	16.284
1	Table 23 of muscosc * adl	0	0	1	0	1	1	0	Total		Total		13	753687	233455	100				1
1	Table 24 of muscosc * adl	0	0	1	0	1	1	1	0	0	0	0	6	193270	93973.1	73.6483	10.2468	51.8077	95.4889
1	Table 24 of muscosc * adl	0	0	1	0	1	1	1	0	0	1	1	3	49663	14583.7	18.9248	6.62692	4.79983	33.0497
1	Table 24 of muscosc * adl	0	0	1	0	1	1	1	0	0	Total		9	242933	100666	92.5731	7.44224	76.7103	100	1
1	Table 24 of muscosc * adl	0	0	1	0	1	1	1	1	1	0	0	1	19490	19490	7.42693	7.44224	0	23.2897	-
1	Table 24 of muscosc * adl	0	0	1	0	1	1	1	1	1	1	1	0
1	Table 24 of muscosc * adl	0	0	1	0	1	1	1	1	1	Total		1	19490	19490	7.42693	7.44224	0	23.2897	1
1	Table 24 of muscosc * adl	0	0	1	0	1	1	1	Total		0	0	7	212760	95972.9	81.0752	6.62692	66.9503	95.2002	-
1	Table 24 of muscosc * adl	0	0	1	0	1	1	1	Total		1	1	3	49663	14583.7	18.9248	6.62692	4.79983	33.0497
1	Table 24 of muscosc * adl	0	0	1	0	1	1	1	Total		Total		10	262423	102536	100				1
1	Table 25 of muscosc * adl	0	0	1	1	0	0	0	0	0	0	0	84	2.9531e+06	460281	74.7202	6.26337	61.3702	88.0703
1	Table 25 of muscosc * adl	0	0	1	1	0	0	0	0	0	1	1	2	24227.5	17204.4	0.613011	0.45328	0	1.57915
1	Table 25 of muscosc * adl	0	0	1	1	0	0	0	0	0	Total		86	2.97733e+06	457204	75.3332	6.21241	62.0918	88.5747	1
1	Table 25 of muscosc * adl	0	0	1	1	0	0	0	1	1	0	0	15	880239	257619	22.272	5.16988	11.2527	33.2914	-
1	Table 25 of muscosc * adl	0	0	1	1	0	0	0	1	1	1	1	2	94644	73136.3	2.39471	1.80149	0	6.23449
1	Table 25 of muscosc * adl	0	0	1	1	0	0	0	1	1	Total		17	974883	300717	24.6668	6.21241	11.4253	37.9082	1
1	Table 25 of muscosc * adl	0	0	1	1	0	0	0	Total		0	0	99	3.83334e+06	555063	96.9923	1.86209	93.0233	100	-
1	Table 25 of muscosc * adl	0	0	1	1	0	0	0	Total		1	1	4	118872	75132.6	3.00772	1.86209	0	6.97667
1	Table 25 of muscosc * adl	0	0	1	1	0	0	0	Total		Total		103	3.95221e+06	565398	100				1
1	Table 26 of muscosc * adl	0	0	1	1	0	0	1	0	0	0	0	30	1.06404e+06	357349	66.704	12.9893	39.0179	94.3901
1	Table 26 of muscosc * adl	0	0	1	1	0	0	1	0	0	1	1	7	234576	102517	14.7054	6.52073	0.806827	28.604
1	Table 26 of muscosc * adl	0	0	1	1	0	0	1	0	0	Total		37	1.29861e+06	360336	81.4094	10.5092	59.0097	100	1
1	Table 26 of muscosc * adl	0	0	1	1	0	0	1	1	1	0	0	5	145418	54002.9	9.11616	4.30111	0	18.2838	-
1	Table 26 of muscosc * adl	0	0	1	1	0	0	1	1	1	1	1	1	151132	151132	9.47439	9.33524	0	29.372
1	Table 26 of muscosc * adl	0	0	1	1	0	0	1	1	1	Total		6	296550	160491	18.5906	10.5092	0	40.9903	1
1	Table 26 of muscosc * adl	0	0	1	1	0	0	1	Total		0	0	35	1.20946e+06	337068	75.8202	11.2422	51.8579	99.7824	-
1	Table 26 of muscosc * adl	0	0	1	1	0	0	1	Total		1	1	8	385708	182622	24.1798	11.2422	0.217567	48.1421
1	Table 26 of muscosc * adl	0	0	1	1	0	0	1	Total		Total		43	1.59516e+06	335195	100				1
1	Table 27 of muscosc * adl	0	0	1	1	0	1	0	0	0	0	0	14	400807	144862	58.621	10.7877	35.6275	81.6144
1	Table 27 of muscosc * adl	0	0	1	1	0	1	0	0	0	1	1	0
1	Table 27 of muscosc * adl	0	0	1	1	0	1	0	0	0	Total		14	400807	144862	58.621	10.7877	35.6275	81.6144	1
1	Table 27 of muscosc * adl	0	0	1	1	0	1	0	1	1	0	0	4	176737	144836	25.849	15.1504	0	58.1412	-
1	Table 27 of muscosc * adl	0	0	1	1	0	1	0	1	1	1	1	1	106183	106183	15.53	12.0424	0	41.1978
1	Table 27 of muscosc * adl	0	0	1	1	0	1	0	1	1	Total		5	282919	183906	41.379	10.7877	18.3856	64.3725	1
1	Table 27 of muscosc * adl	0	0	1	1	0	1	0	Total		0	0	18	577544	250328	84.47	12.0424	58.8022	100	-
1	Table 27 of muscosc * adl	0	0	1	1	0	1	0	Total		1	1	1	106183	106183	15.53	12.0424	0	41.1978
1	Table 27 of muscosc * adl	0	0	1	1	0	1	0	Total		Total		19	683727	308392	100				1
1	Table 28 of muscosc * adl	0	0	1	1	0	1	1	0	0	0	0	6	274815	193276	90.0348	5.37756	78.5728	100
1	Table 28 of muscosc * adl	0	0	1	1	0	1	1	0	0	1	1	2	30417.1	21564.3	9.96523	5.37756	0	21.4272
1	Table 28 of muscosc * adl	0	0	1	1	0	1	1	0	0	Total		8	305232	207735	100	0	100	100	1
1	Table 28 of muscosc * adl	0	0	1	1	0	1	1	1	1	0	0	0							-
1	Table 28 of muscosc * adl	0	0	1	1	0	1	1	1	1	1	1	0
1	Table 28 of muscosc * adl	0	0	1	1	0	1	1	1	1	Total		0							1
1	Table 28 of muscosc * adl	0	0	1	1	0	1	1	Total		0	0	6	274815	193276	90.0348	5.37756	78.5728	100	-
1	Table 28 of muscosc * adl	0	0	1	1	0	1	1	Total		1	1	2	30417.1	21564.3	9.96523	5.37756	0	21.4272
1	Table 28 of muscosc * adl	0	0	1	1	0	1	1	Total		Total		8	305232	207735	100				1
1	Table 29 of muscosc * adl	0	0	1	1	1	0	0	0	0	0	0	21	618808	152860	58.4915	11.0248	34.9926	81.9904
1	Table 29 of muscosc * adl	0	0	1	1	1	0	0	0	0	1	1	2	83353.6	67752.6	7.87882	5.50622	0	19.6151
1	Table 29 of muscosc * adl	0	0	1	1	1	0	0	0	0	Total		23	702161	194024	66.3703	12.1361	40.5029	92.2377	1
1	Table 29 of muscosc * adl	0	0	1	1	1	0	0	1	1	0	0	8	355784	160390	33.6297	12.1361	7.76228	59.4971	-
1	Table 29 of muscosc * adl	0	0	1	1	1	0	0	1	1	1	1	0
1	Table 29 of muscosc * adl	0	0	1	1	1	0	0	1	1	Total		8	355784	160390	33.6297	12.1361	7.76228	59.4971	1
1	Table 29 of muscosc * adl	0	0	1	1	1	0	0	Total		0	0	29	974591	209951	92.1212	5.50622	80.3849	100	-
1	Table 29 of muscosc * adl	0	0	1	1	1	0	0	Total		1	1	2	83353.6	67752.6	7.87882	5.50622	0	19.6151
1	Table 29 of muscosc * adl	0	0	1	1	1	0	0	Total		Total		31	1.05794e+06	243636	100				1
1	Table 30 of muscosc * adl	0	0	1	1	1	0	1	0	0	0	0	21	602592	101064	81.1297	7.17375	65.8392	96.4202
1	Table 30 of muscosc * adl	0	0	1	1	1	0	1	0	0	1	1	1	6924.16	6924.16	0.932232	0.935928	0	2.92712
1	Table 30 of muscosc * adl	0	0	1	1	1	0	1	0	0	Total		22	609516	101301	82.0619	7.16962	66.7802	97.3436	1
1	Table 30 of muscosc * adl	0	0	1	1	1	0	1	1	1	0	0	3	87368.1	54126.4	11.7628	6.83423	0	26.3296	-
1	Table 30 of muscosc * adl	0	0	1	1	1	0	1	1	1	1	1	3	45867.1	30237.2	6.1753	3.69334	0	14.0475
1	Table 30 of muscosc * adl	0	0	1	1	1	0	1	1	1	Total		6	133235	61999.7	17.9381	7.16962	2.65638	33.2198	1
1	Table 30 of muscosc * adl	0	0	1	1	1	0	1	Total		0	0	24	689960	109593	92.8925	3.75764	84.8833	100	-
1	Table 30 of muscosc * adl	0	0	1	1	1	0	1	Total		1	1	4	52791.2	31019.9	7.10753	3.75764	0	15.1167
1	Table 30 of muscosc * adl	0	0	1	1	1	0	1	Total		Total		28	742751	121118	100				1
1	Table 31 of muscosc * adl	0	0	1	1	1	1	0	0	0	0	0	5	107081	43092.3	28.8664	18.4512	0	68.1942
1	Table 31 of muscosc * adl	0	0	1	1	1	1	0	0	0	1	1	0
1	Table 31 of muscosc * adl	0	0	1	1	1	1	0	0	0	Total		5	107081	43092.3	28.8664	18.4512	0	68.1942	1
1	Table 31 of muscosc * adl	0	0	1	1	1	1	0	1	1	0	0	2	263873	212003	71.1336	18.4512	31.8058	100	-
1	Table 31 of muscosc * adl	0	0	1	1	1	1	0	1	1	1	1	0
1	Table 31 of muscosc * adl	0	0	1	1	1	1	0	1	1	Total		2	263873	212003	71.1336	18.4512	31.8058	100	1
1	Table 31 of muscosc * adl	0	0	1	1	1	1	0	Total		0	0	7	370954	216338	100	0	100	100	-
1	Table 31 of muscosc * adl	0	0	1	1	1	1	0	Total		1	1	0
1	Table 31 of muscosc * adl	0	0	1	1	1	1	0	Total		Total		7	370954	216338	100				1
1	Table 32 of muscosc * adl	0	0	1	1	1	1	1	0	0	0	0	6	224327	117901	60.8133	16.7671	25.075	96.5515
1	Table 32 of muscosc * adl	0	0	1	1	1	1	1	0	0	1	1	2	29766.2	21377.7	8.06939	5.96321	0	20.7797
1	Table 32 of muscosc * adl	0	0	1	1	1	1	1	0	0	Total		8	254093	119823	68.8826	15.275	36.3249	100	1
1	Table 32 of muscosc * adl	0	0	1	1	1	1	1	1	1	0	0	4	114785	63399.5	31.1174	15.275	0	63.6751	-
1	Table 32 of muscosc * adl	0	0	1	1	1	1	1	1	1	1	1	0
1	Table 32 of muscosc * adl	0	0	1	1	1	1	1	1	1	Total		4	114785	63399.5	31.1174	15.275	0	63.6751	1
1	Table 32 of muscosc * adl	0	0	1	1	1	1	1	Total		0	0	10	339112	134943	91.9306	5.96321	79.2203	100	-
1	Table 32 of muscosc * adl	0	0	1	1	1	1	1	Total		1	1	2	29766.2	21377.7	8.06939	5.96321	0	20.7797
1	Table 32 of muscosc * adl	0	0	1	1	1	1	1	Total		Total		12	368878	137655	100				1
1	Table 33 of muscosc * adl	0	1	1	0	0	0	0	0	0	0	0	139	6.66404e+06	603903	78.2275	3.9888	69.7255	86.7294
1	Table 33 of muscosc * adl	0	1	1	0	0	0	0	0	0	1	1	19	890552	305016	10.454	3.55869	2.8688	18.0391
1	Table 33 of muscosc * adl	0	1	1	0	0	0	0	0	0	Total		158	7.55459e+06	604558	88.6814	3.17945	81.9046	95.4583	1
1	Table 33 of muscosc * adl	0	1	1	0	0	0	0	1	1	0	0	23	845922	284195	9.93006	3.03519	3.4607	16.3994	-
1	Table 33 of muscosc * adl	0	1	1	0	0	0	0	1	1	1	1	3	118285	68277.2	1.38851	0.779667	0	3.05033
1	Table 33 of muscosc * adl	0	1	1	0	0	0	0	1	1	Total		26	964207	302091	11.3186	3.17945	4.54174	18.0954	1
1	Table 33 of muscosc * adl	0	1	1	0	0	0	0	Total		0	0	162	7.50996e+06	706164	88.1575	3.6044	80.4749	95.8401	-
1	Table 33 of muscosc * adl	0	1	1	0	0	0	0	Total		1	1	22	1.00884e+06	312564	11.8425	3.6044	4.15989	19.5251
1	Table 33 of muscosc * adl	0	1	1	0	0	0	0	Total		Total		184	8.5188e+06	698251	100				1
1	Table 34 of muscosc * adl	0	1	1	0	0	0	1	0	0	0	0	35	1.39432e+06	294968	66.3717	8.98742	47.2155	85.5279
1	Table 34 of muscosc * adl	0	1	1	0	0	0	1	0	0	1	1	6	152545	62445.8	7.26137	3.10669	0.639622	13.8831
1	Table 34 of muscosc * adl	0	1	1	0	0	0	1	0	0	Total		41	1.54687e+06	295180	73.6331	8.75206	54.9785	92.2876	1
1	Table 34 of muscosc * adl	0	1	1	0	0	0	1	1	1	0	0	10	553912	241785	26.3669	8.75206	7.71236	45.0215	-
1	Table 34 of muscosc * adl	0	1	1	0	0	0	1	1	1	1	1	0
1	Table 34 of muscosc * adl	0	1	1	0	0	0	1	1	1	Total		10	553912	241785	26.3669	8.75206	7.71236	45.0215	1
1	Table 34 of muscosc * adl	0	1	1	0	0	0	1	Total		0	0	45	1.94824e+06	403406	92.7386	3.10669	86.1169	99.3604	-
1	Table 34 of muscosc * adl	0	1	1	0	0	0	1	Total		1	1	6	152545	62445.8	7.26137	3.10669	0.639622	13.8831
1	Table 34 of muscosc * adl	0	1	1	0	0	0	1	Total		Total		51	2.10078e+06	407343	100				1
1	Table 35 of muscosc * adl	0	1	1	0	0	1	0	0	0	0	0	45	2.07032e+06	420908	72.8748	6.09225	59.8895	85.8601
1	Table 35 of muscosc * adl	0	1	1	0	0	1	0	0	0	1	1	6	372574	181048	13.1145	4.92407	2.61913	23.6099
1	Table 35 of muscosc * adl	0	1	1	0	0	1	0	0	0	Total		51	2.44289e+06	535488	85.9893	5.72339	73.7902	98.1884	1
1	Table 35 of muscosc * adl	0	1	1	0	0	1	0	1	1	0	0	8	398033	170483	14.0107	5.72339	1.81156	26.2098	-
1	Table 35 of muscosc * adl	0	1	1	0	0	1	0	1	1	1	1	0
1	Table 35 of muscosc * adl	0	1	1	0	0	1	0	1	1	Total		8	398033	170483	14.0107	5.72339	1.81156	26.2098	1
1	Table 35 of muscosc * adl	0	1	1	0	0	1	0	Total		0	0	53	2.46835e+06	459747	86.8855	4.92407	76.3901	97.3809	-
1	Table 35 of muscosc * adl	0	1	1	0	0	1	0	Total		1	1	6	372574	181048	13.1145	4.92407	2.61913	23.6099
1	Table 35 of muscosc * adl	0	1	1	0	0	1	0	Total		Total		59	2.84093e+06	566984	100				1
1	Table 36 of muscosc * adl	0	1	1	0	0	1	1	0	0	0	0	13	635119	196012	38.906	13.8064	9.47827	68.3337
1	Table 36 of muscosc * adl	0	1	1	0	0	1	1	0	0	1	1	8	318653	167216	19.52	8.29927	1.83049	37.2094
1	Table 36 of muscosc * adl	0	1	1	0	0	1	1	0	0	Total		21	953772	254644	58.426	14.324	27.8951	88.9569	1
1	Table 36 of muscosc * adl	0	1	1	0	0	1	1	1	1	0	0	7	572891	354936	35.094	14.948	3.2332	66.9548	-
1	Table 36 of muscosc * adl	0	1	1	0	0	1	1	1	1	1	1	2	105783	81980.4	6.48004	5.06134	0	17.268
1	Table 36 of muscosc * adl	0	1	1	0	0	1	1	1	1	Total		9	678674	364281	41.574	14.324	11.0431	72.1049	1
1	Table 36 of muscosc * adl	0	1	1	0	0	1	1	Total		0	0	20	1.20801e+06	379288	74	10.1239	52.4215	95.5785	-
1	Table 36 of muscosc * adl	0	1	1	0	0	1	1	Total		1	1	10	424436	199207	26	10.1239	4.4215	47.5785
1	Table 36 of muscosc * adl	0	1	1	0	0	1	1	Total		Total		30	1.63245e+06	452850	100				1
1	Table 37 of muscosc * adl	0	1	1	0	1	0	0	0	0	0	0	34	1.95716e+06	523674	89.6008	3.95086	81.1797	98.0218
1	Table 37 of muscosc * adl	0	1	1	0	1	0	0	0	0	1	1	5	132732	71643.9	6.07662	3.1306	0	12.7493
1	Table 37 of muscosc * adl	0	1	1	0	1	0	0	0	0	Total		39	2.0899e+06	544353	95.6774	2.98436	89.3164	100	1
1	Table 37 of muscosc * adl	0	1	1	0	1	0	0	1	1	0	0	3	94419.3	59263.3	4.3226	2.98436	0	10.6836	-
1	Table 37 of muscosc * adl	0	1	1	0	1	0	0	1	1	1	1	0
1	Table 37 of muscosc * adl	0	1	1	0	1	0	0	1	1	Total		3	94419.3	59263.3	4.3226	2.98436	0	10.6836	1
1	Table 37 of muscosc * adl	0	1	1	0	1	0	0	Total		0	0	37	2.05158e+06	517989	93.9234	3.1306	87.2507	100	-
1	Table 37 of muscosc * adl	0	1	1	0	1	0	0	Total		1	1	5	132732	71643.9	6.07662	3.1306	0	12.7493
1	Table 37 of muscosc * adl	0	1	1	0	1	0	0	Total		Total		42	2.18432e+06	536851	100				1
1	Table 38 of muscosc * adl	0	1	1	0	1	0	1	0	0	0	0	16	530038	172739	52.9035	13.1904	24.7889	81.0181
1	Table 38 of muscosc * adl	0	1	1	0	1	0	1	0	0	1	1	6	172067	100127	17.1741	9.27031	0	36.9333
1	Table 38 of muscosc * adl	0	1	1	0	1	0	1	0	0	Total		22	702105	183359	70.0776	10.7133	47.2427	92.9126	1
1	Table 38 of muscosc * adl	0	1	1	0	1	0	1	1	1	0	0	4	134206	76627.9	13.3952	7.41782	0	29.206	-
1	Table 38 of muscosc * adl	0	1	1	0	1	0	1	1	1	1	1	3	165585	101899	16.5271	8.90948	0	35.5172
1	Table 38 of muscosc * adl	0	1	1	0	1	0	1	1	1	Total		7	299791	129123	29.9224	10.7133	7.08744	52.7573	1
1	Table 38 of muscosc * adl	0	1	1	0	1	0	1	Total		0	0	20	664244	181858	66.2988	12.562	39.5235	93.074	-
1	Table 38 of muscosc * adl	0	1	1	0	1	0	1	Total		1	1	9	337651	153332	33.7012	12.562	6.92604	60.4765
1	Table 38 of muscosc * adl	0	1	1	0	1	0	1	Total		Total		29	1.0019e+06	220798	100				1
1	Table 39 of muscosc * adl	0	1	1	0	1	1	0	0	0	0	0	9	295201	92269	52.2353	11.7403	27.2114	77.2592
1	Table 39 of muscosc * adl	0	1	1	0	1	1	0	0	0	1	1	4	82988.2	45566.4	14.6846	8.00808	0	31.7534
1	Table 39 of muscosc * adl	0	1	1	0	1	1	0	0	0	Total		13	378189	103154	66.9199	12.8155	39.6044	94.2354	1
1	Table 39 of muscosc * adl	0	1	1	0	1	1	0	1	1	0	0	1	66507.8	66507.8	11.7684	10.6468	0	34.4615	-
1	Table 39 of muscosc * adl	0	1	1	0	1	1	0	1	1	1	1	4	120440	61984.1	21.3116	10.2426	0	43.1431
1	Table 39 of muscosc * adl	0	1	1	0	1	1	0	1	1	Total		5	186948	90913.8	33.0801	12.8155	5.76459	60.3956	1
1	Table 39 of muscosc * adl	0	1	1	0	1	1	0	Total		0	0	10	361709	113740	64.0037	10.5161	41.5892	86.4183	-
1	Table 39 of muscosc * adl	0	1	1	0	1	1	0	Total		1	1	8	203428	66565.4	35.9963	10.5161	13.5817	58.4108
1	Table 39 of muscosc * adl	0	1	1	0	1	1	0	Total		Total		18	565137	131117	100				1
1	Table 40 of muscosc * adl	0	1	1	0	1	1	1	0	0	0	0	6	150999	64561	56.0179	22.5454	7.96346	100
1	Table 40 of muscosc * adl	0	1	1	0	1	1	1	0	0	1	1	2	72553.1	72553.1	26.9159	19.0255	0	67.4677
1	Table 40 of muscosc * adl	0	1	1	0	1	1	1	0	0	Total		8	223552	97118.9	82.9339	9.18833	63.3494	100	1
1	Table 40 of muscosc * adl	0	1	1	0	1	1	1	1	1	0	0	2	46002.6	32865.8	17.0661	9.18833	0	36.6506	-
1	Table 40 of muscosc * adl	0	1	1	0	1	1	1	1	1	1	1	0
1	Table 40 of muscosc * adl	0	1	1	0	1	1	1	1	1	Total		2	46002.6	32865.8	17.0661	9.18833	0	36.6506	1
1	Table 40 of muscosc * adl	0	1	1	0	1	1	1	Total		0	0	8	197002	72445.1	73.0841	19.0255	32.5323	100	-
1	Table 40 of muscosc * adl	0	1	1	0	1	1	1	Total		1	1	2	72553.1	72553.1	26.9159	19.0255	0	67.4677
1	Table 40 of muscosc * adl	0	1	1	0	1	1	1	Total		Total		10	269555	115621	100				1
1	Table 41 of muscosc * adl	0	1	1	1	0	0	0	0	0	0	0	47	2.67224e+06	614997	63.1123	7.74945	46.5947	79.6299
1	Table 41 of muscosc * adl	0	1	1	1	0	0	0	0	0	1	1	13	352447	123602	8.32399	2.91554	2.10966	14.5383
1	Table 41 of muscosc * adl	0	1	1	1	0	0	0	0	0	Total		60	3.02469e+06	640153	71.4363	7.58803	55.2628	87.6098	1
1	Table 41 of muscosc * adl	0	1	1	1	0	0	0	1	1	0	0	18	1.14253e+06	407760	26.9839	7.6347	10.7109	43.2569	-
1	Table 41 of muscosc * adl	0	1	1	1	0	0	0	1	1	1	1	3	66889.9	41785	1.57979	0.966121	0	3.63903
1	Table 41 of muscosc * adl	0	1	1	1	0	0	0	1	1	Total		21	1.20942e+06	412218	28.5637	7.58803	12.3902	44.7372	1
1	Table 41 of muscosc * adl	0	1	1	1	0	0	0	Total		0	0	65	3.81477e+06	781275	90.0962	3.16089	83.3589	96.8335	-
1	Table 41 of muscosc * adl	0	1	1	1	0	0	0	Total		1	1	16	419337	135694	9.90378	3.16089	3.16651	16.6411
1	Table 41 of muscosc * adl	0	1	1	1	0	0	0	Total		Total		81	4.23411e+06	814042	100				1
1	Table 42 of muscosc * adl	0	1	1	1	0	0	1	0	0	0	0	26	715980	232210	64.7213	17.1033	28.2666	100
1	Table 42 of muscosc * adl	0	1	1	1	0	0	1	0	0	1	1	4	49792.5	26437.7	4.50101	2.02478	0.185299	8.81672
1	Table 42 of muscosc * adl	0	1	1	1	0	0	1	0	0	Total		30	765773	249923	69.2223	18.0892	30.666	100	1
1	Table 42 of muscosc * adl	0	1	1	1	0	0	1	1	1	0	0	4	296676	262187	26.8182	18.6287	0	66.5242	-
1	Table 42 of muscosc * adl	0	1	1	1	0	0	1	1	1	1	1	3	43802.1	26705.9	3.95951	2.57057	0	9.43854
1	Table 42 of muscosc * adl	0	1	1	1	0	0	1	1	1	Total		7	340478	263544	30.7777	18.0892	0	69.334	1
1	Table 42 of muscosc * adl	0	1	1	1	0	0	1	Total		0	0	30	1.01266e+06	342722	91.5395	4.18848	82.6119	100	-
1	Table 42 of muscosc * adl	0	1	1	1	0	0	1	Total		1	1	7	93594.6	48101.2	8.46052	4.18848	0	17.3881
1	Table 42 of muscosc * adl	0	1	1	1	0	0	1	Total		Total		37	1.10625e+06	357688	100				1
1	Table 43 of muscosc * adl	0	1	1	1	0	1	0	0	0	0	0	15	678088	270088	58.5422	13.8706	28.9777	88.1067
1	Table 43 of muscosc * adl	0	1	1	1	0	1	0	0	0	1	1	5	117488	55916.2	10.1433	5.3197	0	21.4819
1	Table 43 of muscosc * adl	0	1	1	1	0	1	0	0	0	Total		20	795577	269794	68.6855	12.8124	41.3764	95.9945	1
1	Table 43 of muscosc * adl	0	1	1	1	0	1	0	1	1	0	0	6	362713	147596	31.3145	12.8124	4.00547	58.6236	-
1	Table 43 of muscosc * adl	0	1	1	1	0	1	0	1	1	1	1	0
1	Table 43 of muscosc * adl	0	1	1	1	0	1	0	1	1	Total		6	362713	147596	31.3145	12.8124	4.00547	58.6236	1
1	Table 43 of muscosc * adl	0	1	1	1	0	1	0	Total		0	0	21	1.0408e+06	274696	89.8567	5.3197	78.5181	100	-
1	Table 43 of muscosc * adl	0	1	1	1	0	1	0	Total		1	1	5	117488	55916.2	10.1433	5.3197	0	21.4819
1	Table 43 of muscosc * adl	0	1	1	1	0	1	0	Total		Total		26	1.15829e+06	270452	100				1
1	Table 44 of muscosc * adl	0	1	1	1	0	1	1	0	0	0	0	8	309531	162607	41.1475	16.7778	5.38644	76.9085
1	Table 44 of muscosc * adl	0	1	1	1	0	1	1	0	0	1	1	3	74871.8	32088.1	9.95309	5.32692	0	21.3072
1	Table 44 of muscosc * adl	0	1	1	1	0	1	1	0	0	Total		11	384403	166795	51.1006	17.6976	13.3791	88.822	1
1	Table 44 of muscosc * adl	0	1	1	1	0	1	1	1	1	0	0	5	179609	78394.2	23.8763	11.6359	0	48.6777	-
1	Table 44 of muscosc * adl	0	1	1	1	0	1	1	1	1	1	1	2	188236	133304	25.0231	14.7868	0	56.5405
1	Table 44 of muscosc * adl	0	1	1	1	0	1	1	1	1	Total		7	367845	158636	48.8994	17.6976	11.178	86.6209	1
1	Table 44 of muscosc * adl	0	1	1	1	0	1	1	Total		0	0	13	489140	142509	65.0238	11.7598	39.9584	90.0892	-
1	Table 44 of muscosc * adl	0	1	1	1	0	1	1	Total		1	1	5	263107	115521	34.9762	11.7598	9.91076	60.0416
1	Table 44 of muscosc * adl	0	1	1	1	0	1	1	Total		Total		18	752247	187024	100				1
1	Table 45 of muscosc * adl	0	1	1	1	1	0	0	0	0	0	0	18	665566	247309	60.3065	10.1256	38.7243	81.8888
1	Table 45 of muscosc * adl	0	1	1	1	1	0	0	0	0	1	1	1	18607.5	18607.5	1.68602	1.71837	0	5.34863
1	Table 45 of muscosc * adl	0	1	1	1	1	0	0	0	0	Total		19	684173	248008	61.9925	9.91203	40.8656	83.1195	1
1	Table 45 of muscosc * adl	0	1	1	1	1	0	0	1	1	0	0	6	317729	97197	28.7892	8.31477	11.0667	46.5118	-
1	Table 45 of muscosc * adl	0	1	1	1	1	0	0	1	1	1	1	3	101736	75961.6	9.21823	6.6145	0	23.3167
1	Table 45 of muscosc * adl	0	1	1	1	1	0	0	1	1	Total		9	419465	123048	38.0075	9.91203	16.8805	59.1344	1
1	Table 45 of muscosc * adl	0	1	1	1	1	0	0	Total		0	0	24	983295	284197	89.0958	6.82966	74.5387	100	-
1	Table 45 of muscosc * adl	0	1	1	1	1	0	0	Total		1	1	4	120343	78207.4	10.9042	6.82966	0	25.4613
1	Table 45 of muscosc * adl	0	1	1	1	1	0	0	Total		Total		28	1.10364e+06	297096	100				1
1	Table 46 of muscosc * adl	0	1	1	1	1	0	1	0	0	0	0	25	714117	271790	54.5546	10.5798	32.0043	77.1048
1	Table 46 of muscosc * adl	0	1	1	1	1	0	1	0	0	1	1	8	254119	84325.9	19.4133	3.85441	11.1978	27.6288
1	Table 46 of muscosc * adl	0	1	1	1	1	0	1	0	0	Total		33	968236	332338	73.9679	10.5029	51.5815	96.3543	1
1	Table 46 of muscosc * adl	0	1	1	1	1	0	1	1	1	0	0	7	236637	94623.9	18.0777	7.93035	1.17459	34.9809	-
1	Table 46 of muscosc * adl	0	1	1	1	1	0	1	1	1	1	1	3	104123	74237.1	7.95438	5.74756	0	20.205
1	Table 46 of muscosc * adl	0	1	1	1	1	0	1	1	1	Total		10	340759	125654	26.0321	10.5029	3.64571	48.4185	1
1	Table 46 of muscosc * adl	0	1	1	1	1	0	1	Total		0	0	32	950754	270231	72.6323	6.63058	58.4996	86.765	-
1	Table 46 of muscosc * adl	0	1	1	1	1	0	1	Total		1	1	11	358242	115998	27.3677	6.63058	13.235	41.5004
1	Table 46 of muscosc * adl	0	1	1	1	1	0	1	Total		Total		43	1.309e+06	334378	100				1
1	Table 47 of muscosc * adl	0	1	1	1	1	1	0	0	0	0	0	7	103982	45326.9	13.3427	5.17109	2.32074	24.3646
1	Table 47 of muscosc * adl	0	1	1	1	1	1	0	0	0	1	1	6	280007	114066	35.9295	20.6377	0	79.9176
1	Table 47 of muscosc * adl	0	1	1	1	1	1	0	0	0	Total		13	383989	119892	49.2722	22.3783	1.57396	96.9703	1
1	Table 47 of muscosc * adl	0	1	1	1	1	1	0	1	1	0	0	3	211714	144476	27.1665	14.3749	0	57.8059	-
1	Table 47 of muscosc * adl	0	1	1	1	1	1	0	1	1	1	1	5	183619	107488	23.5614	9.87563	2.51198	44.6108
1	Table 47 of muscosc * adl	0	1	1	1	1	1	0	1	1	Total		8	395333	240996	50.7278	22.3783	3.02965	98.426	1
1	Table 47 of muscosc * adl	0	1	1	1	1	1	0	Total		0	0	10	315697	151419	40.5091	12.3142	14.2621	66.7562	-
1	Table 47 of muscosc * adl	0	1	1	1	1	1	0	Total		1	1	11	463626	46248	59.4909	12.3142	33.2438	85.7379
1	Table 47 of muscosc * adl	0	1	1	1	1	1	0	Total		Total		21	779322	148252	100				1
1	Table 48 of muscosc * adl	0	1	1	1	1	1	1	0	0	0	0	11	334935	119533	28.5811	10.1674	6.90973	50.2525
1	Table 48 of muscosc * adl	0	1	1	1	1	1	1	0	0	1	1	7	549992	254792	46.9327	12.8816	19.4763	74.3892
1	Table 48 of muscosc * adl	0	1	1	1	1	1	1	0	0	Total		18	884926	283099	75.5139	9.39231	55.4946	95.5331	1
1	Table 48 of muscosc * adl	0	1	1	1	1	1	1	1	1	0	0	5	110862	40088.8	9.46023	4.73713	0	19.5572	-
1	Table 48 of muscosc * adl	0	1	1	1	1	1	1	1	1	1	1	2	176085	124804	15.0259	9.67659	0	35.6511
1	Table 48 of muscosc * adl	0	1	1	1	1	1	1	1	1	Total		7	286947	112807	24.4861	9.39231	4.46691	44.5054	1
1	Table 48 of muscosc * adl	0	1	1	1	1	1	1	Total		0	0	16	445796	135576	38.0414	13.2716	9.75352	66.3292	-
1	Table 48 of muscosc * adl	0	1	1	1	1	1	1	Total		1	1	9	726076	301682	61.9586	13.2716	33.6708	90.2465
1	Table 48 of muscosc * adl	0	1	1	1	1	1	1	Total		Total		25	1.17187e+06	304277	100				1
1	Table 49 of muscosc * adl	1	0	0	0	0	0	0	0	0	0	0	12	1.14898e+06	468914	74.8056	18.2096	35.9928	100
1	Table 49 of muscosc * adl	1	0	0	0	0	0	0	0	0	1	1	0
1	Table 49 of muscosc * adl	1	0	0	0	0	0	0	0	0	Total		12	1.14898e+06	468914	74.8056	18.2096	35.9928	100	1
1	Table 49 of muscosc * adl	1	0	0	0	0	0	0	1	1	0	0	3	386975	341601	25.1944	18.2096	0	64.0072	-
1	Table 49 of muscosc * adl	1	0	0	0	0	0	0	1	1	1	1	0
1	Table 49 of muscosc * adl	1	0	0	0	0	0	0	1	1	Total		3	386975	341601	25.1944	18.2096	0	64.0072	1
1	Table 49 of muscosc * adl	1	0	0	0	0	0	0	Total		0	0	15	1.53595e+06	584835	100	0	100	100	-
1	Table 49 of muscosc * adl	1	0	0	0	0	0	0	Total		1	1	0
1	Table 49 of muscosc * adl	1	0	0	0	0	0	0	Total		Total		15	1.53595e+06	584835	100				1
1	Table 50 of muscosc * adl	1	0	0	0	0	0	1	0	0	0	0	3	278229	168636	100	0	100	100
1	Table 50 of muscosc * adl	1	0	0	0	0	0	1	0	0	1	1	0
1	Table 50 of muscosc * adl	1	0	0	0	0	0	1	0	0	Total		3	278229	168636	100	0	100	100	1
1	Table 50 of muscosc * adl	1	0	0	0	0	0	1	1	1	0	0	0							-
1	Table 50 of muscosc * adl	1	0	0	0	0	0	1	1	1	1	1	0
1	Table 50 of muscosc * adl	1	0	0	0	0	0	1	1	1	Total		0							1
1	Table 50 of muscosc * adl	1	0	0	0	0	0	1	Total		0	0	3	278229	168636	100	0	100	100	-
1	Table 50 of muscosc * adl	1	0	0	0	0	0	1	Total		1	1	0
1	Table 50 of muscosc * adl	1	0	0	0	0	0	1	Total		Total		3	278229	168636	100				1
1	Table 51 of muscosc * adl	1	0	0	0	0	1	0	0	0	0	0	0
1	Table 51 of muscosc * adl	1	0	0	0	0	1	0	0	0	1	1	0
1	Table 51 of muscosc * adl	1	0	0	0	0	1	0	0	0	Total		0							1
1	Table 51 of muscosc * adl	1	0	0	0	0	1	0	1	1	0	0	2	130157	100667	100	0	100	100	-
1	Table 51 of muscosc * adl	1	0	0	0	0	1	0	1	1	1	1	0
1	Table 51 of muscosc * adl	1	0	0	0	0	1	0	1	1	Total		2	130157	100667	100	0	100	100	1
1	Table 51 of muscosc * adl	1	0	0	0	0	1	0	Total		0	0	2	130157	100667	100	0	100	100	-
1	Table 51 of muscosc * adl	1	0	0	0	0	1	0	Total		1	1	0
1	Table 51 of muscosc * adl	1	0	0	0	0	1	0	Total		Total		2	130157	100667	100				1
1	Table 52 of muscosc * adl	1	0	0	0	1	0	0	0	0	0	0	2	60495.2	44581.1	100	0	100	100
1	Table 52 of muscosc * adl	1	0	0	0	1	0	0	0	0	1	1	0
1	Table 52 of muscosc * adl	1	0	0	0	1	0	0	0	0	Total		2	60495.2	44581.1	100	0	100	100	1
1	Table 52 of muscosc * adl	1	0	0	0	1	0	0	1	1	0	0	0							-
1	Table 52 of muscosc * adl	1	0	0	0	1	0	0	1	1	1	1	0
1	Table 52 of muscosc * adl	1	0	0	0	1	0	0	1	1	Total		0							1
1	Table 52 of muscosc * adl	1	0	0	0	1	0	0	Total		0	0	2	60495.2	44581.1	100	0	100	100	-
1	Table 52 of muscosc * adl	1	0	0	0	1	0	0	Total		1	1	0
1	Table 52 of muscosc * adl	1	0	0	0	1	0	0	Total		Total		2	60495.2	44581.1	100				1
1	Table 53 of muscosc * adl	1	0	0	1	0	0	0	0	0	0	0	1	221692	221692	100	0	100	100
1	Table 53 of muscosc * adl	1	0	0	1	0	0	0	0	0	1	1	0
1	Table 53 of muscosc * adl	1	0	0	1	0	0	0	0	0	Total		1	221692	221692	100	0	100	100	1
1	Table 53 of muscosc * adl	1	0	0	1	0	0	0	1	1	0	0	0							-
1	Table 53 of muscosc * adl	1	0	0	1	0	0	0	1	1	1	1	0
1	Table 53 of muscosc * adl	1	0	0	1	0	0	0	1	1	Total		0							1
1	Table 53 of muscosc * adl	1	0	0	1	0	0	0	Total		0	0	1	221692	221692	100	0	100	100	-
1	Table 53 of muscosc * adl	1	0	0	1	0	0	0	Total		1	1	0
1	Table 53 of muscosc * adl	1	0	0	1	0	0	0	Total		Total		1	221692	221692	100				1
1	Table 54 of muscosc * adl	1	0	0	1	0	0	1	0	0	0	0	3	30974	23622.9	100	0	100	100
1	Table 54 of muscosc * adl	1	0	0	1	0	0	1	0	0	1	1	0
1	Table 54 of muscosc * adl	1	0	0	1	0	0	1	0	0	Total		3	30974	23622.9	100	0	100	100	1
1	Table 54 of muscosc * adl	1	0	0	1	0	0	1	1	1	0	0	0							-
1	Table 54 of muscosc * adl	1	0	0	1	0	0	1	1	1	1	1	0
1	Table 54 of muscosc * adl	1	0	0	1	0	0	1	1	1	Total		0							1
1	Table 54 of muscosc * adl	1	0	0	1	0	0	1	Total		0	0	3	30974	23622.9	100	0	100	100	-
1	Table 54 of muscosc * adl	1	0	0	1	0	0	1	Total		1	1	0
1	Table 54 of muscosc * adl	1	0	0	1	0	0	1	Total		Total		3	30974	23622.9	100				1
1	Table 55 of muscosc * adl	1	0	0	1	0	1	0	0	0	0	0	0
1	Table 55 of muscosc * adl	1	0	0	1	0	1	0	0	0	1	1	2	132378	105471	35.0286	29.0989	0	97.0515
1	Table 55 of muscosc * adl	1	0	0	1	0	1	0	0	0	Total		2	132378	105471	35.0286	29.0989	0	97.0515	1
1	Table 55 of muscosc * adl	1	0	0	1	0	1	0	1	1	0	0	1	245536	245536	64.9714	29.0989	2.94849	100	-
1	Table 55 of muscosc * adl	1	0	0	1	0	1	0	1	1	1	1	0
1	Table 55 of muscosc * adl	1	0	0	1	0	1	0	1	1	Total		1	245536	245536	64.9714	29.0989	2.94849	100	1
1	Table 55 of muscosc * adl	1	0	0	1	0	1	0	Total		0	0	1	245536	245536	64.9714	29.0989	2.94849	100	-
1	Table 55 of muscosc * adl	1	0	0	1	0	1	0	Total		1	1	2	132378	105471	35.0286	29.0989	0	97.0515
1	Table 55 of muscosc * adl	1	0	0	1	0	1	0	Total		Total		3	377914	267230	100				1
1	Table 56 of muscosc * adl	1	0	0	1	1	1	1	0	0	0	0	1	21498.1	21498.1	100	0	100	100
1	Table 56 of muscosc * adl	1	0	0	1	1	1	1	0	0	1	1	0
1	Table 56 of muscosc * adl	1	0	0	1	1	1	1	0	0	Total		1	21498.1	21498.1	100	0	100	100	1
1	Table 56 of muscosc * adl	1	0	0	1	1	1	1	1	1	0	0	0							-
1	Table 56 of muscosc * adl	1	0	0	1	1	1	1	1	1	1	1	0
1	Table 56 of muscosc * adl	1	0	0	1	1	1	1	1	1	Total		0							1
1	Table 56 of muscosc * adl	1	0	0	1	1	1	1	Total		0	0	1	21498.1	21498.1	100	0	100	100	-
1	Table 56 of muscosc * adl	1	0	0	1	1	1	1	Total		1	1	0
1	Table 56 of muscosc * adl	1	0	0	1	1	1	1	Total		Total		1	21498.1	21498.1	100				1
1	Table 57 of muscosc * adl	1	0	1	0	0	0	0	0	0	0	0	16	831056	410066	82.2503	9.38302	62.2508	100
1	Table 57 of muscosc * adl	1	0	1	0	0	0	0	0	0	1	1	3	84968.7	67172.7	8.40942	6.8729	0	23.0586
1	Table 57 of muscosc * adl	1	0	1	0	0	0	0	0	0	Total		19	916025	421884	90.6597	7.59651	74.4681	100	1
1	Table 57 of muscosc * adl	1	0	1	0	0	0	0	1	1	0	0	2	71316.3	71316.3	7.05823	7.09993	0	22.1914	-
1	Table 57 of muscosc * adl	1	0	1	0	0	0	0	1	1	1	1	2	23058.4	16435.3	2.2821	1.93284	0	6.40185
1	Table 57 of muscosc * adl	1	0	1	0	0	0	0	1	1	Total		4	94374.6	73185.6	9.34033	7.59651	0	25.5319	1
1	Table 57 of muscosc * adl	1	0	1	0	0	0	0	Total		0	0	18	902372	420043	89.3085	6.54538	75.3573	100	-
1	Table 57 of muscosc * adl	1	0	1	0	0	0	0	Total		1	1	5	108027	58804.6	10.6915	6.54538	0	24.6427
1	Table 57 of muscosc * adl	1	0	1	0	0	0	0	Total		Total		23	1.0104e+06	429063	100				1
1	Table 58 of muscosc * adl	1	0	1	0	0	0	1	0	0	0	0	6	157180	69139.3	75.2447	15.7969	41.5745	100
1	Table 58 of muscosc * adl	1	0	1	0	0	0	1	0	0	1	1	0
1	Table 58 of muscosc * adl	1	0	1	0	0	0	1	0	0	Total		6	157180	69139.3	75.2447	15.7969	41.5745	100	1
1	Table 58 of muscosc * adl	1	0	1	0	0	0	1	1	1	0	0	3	51711.8	38480.1	24.7553	15.7969	0	58.4255	-
1	Table 58 of muscosc * adl	1	0	1	0	0	0	1	1	1	1	1	0
1	Table 58 of muscosc * adl	1	0	1	0	0	0	1	1	1	Total		3	51711.8	38480.1	24.7553	15.7969	0	58.4255	1
1	Table 58 of muscosc * adl	1	0	1	0	0	0	1	Total		0	0	9	208892	80551.9	100	0	100	100	-
1	Table 58 of muscosc * adl	1	0	1	0	0	0	1	Total		1	1	0
1	Table 58 of muscosc * adl	1	0	1	0	0	0	1	Total		Total		9	208892	80551.9	100				1
1	Table 59 of muscosc * adl	1	0	1	0	0	1	0	0	0	0	0	3	97694.9	80003.4	49.1859	26.9989	0	100
1	Table 59 of muscosc * adl	1	0	1	0	0	1	0	0	0	1	1	0
1	Table 59 of muscosc * adl	1	0	1	0	0	1	0	0	0	Total		3	97694.9	80003.4	49.1859	26.9989	0	100	1
1	Table 59 of muscosc * adl	1	0	1	0	0	1	0	1	1	0	0	3	100929	71103.6	50.8141	26.9989	0	100	-
1	Table 59 of muscosc * adl	1	0	1	0	0	1	0	1	1	1	1	0
1	Table 59 of muscosc * adl	1	0	1	0	0	1	0	1	1	Total		3	100929	71103.6	50.8141	26.9989	0	100	1
1	Table 59 of muscosc * adl	1	0	1	0	0	1	0	Total		0	0	6	198624	107034	100	0	100	100	-
1	Table 59 of muscosc * adl	1	0	1	0	0	1	0	Total		1	1	0
1	Table 59 of muscosc * adl	1	0	1	0	0	1	0	Total		Total		6	198624	107034	100				1
1	Table 60 of muscosc * adl	1	0	1	0	1	0	0	0	0	0	0	1	47570.8	47570.8	100	0	100	100
1	Table 60 of muscosc * adl	1	0	1	0	1	0	0	0	0	1	1	0
1	Table 60 of muscosc * adl	1	0	1	0	1	0	0	0	0	Total		1	47570.8	47570.8	100	0	100	100	1
1	Table 60 of muscosc * adl	1	0	1	0	1	0	0	1	1	0	0	0							-
1	Table 60 of muscosc * adl	1	0	1	0	1	0	0	1	1	1	1	0
1	Table 60 of muscosc * adl	1	0	1	0	1	0	0	1	1	Total		0							1
1	Table 60 of muscosc * adl	1	0	1	0	1	0	0	Total		0	0	1	47570.8	47570.8	100	0	100	100	-
1	Table 60 of muscosc * adl	1	0	1	0	1	0	0	Total		1	1	0
1	Table 60 of muscosc * adl	1	0	1	0	1	0	0	Total		Total		1	47570.8	47570.8	100				1
1	Table 61 of muscosc * adl	1	0	1	0	1	0	1	0	0	0	0	5	409458	365254	97.4812	3.29034	90.468	100
1	Table 61 of muscosc * adl	1	0	1	0	1	0	1	0	0	1	1	1	10580	10580	2.51883	3.29034	0	9.53202
1	Table 61 of muscosc * adl	1	0	1	0	1	0	1	0	0	Total		6	420038	365407	100	0	100	100	1
1	Table 61 of muscosc * adl	1	0	1	0	1	0	1	1	1	0	0	0							-
1	Table 61 of muscosc * adl	1	0	1	0	1	0	1	1	1	1	1	0
1	Table 61 of muscosc * adl	1	0	1	0	1	0	1	1	1	Total		0							1
1	Table 61 of muscosc * adl	1	0	1	0	1	0	1	Total		0	0	5	409458	365254	97.4812	3.29034	90.468	100	-
1	Table 61 of muscosc * adl	1	0	1	0	1	0	1	Total		1	1	1	10580	10580	2.51883	3.29034	0	9.53202
1	Table 61 of muscosc * adl	1	0	1	0	1	0	1	Total		Total		6	420038	365407	100				1
1	Table 62 of muscosc * adl	1	0	1	0	1	1	1	0	0	0	0	0
1	Table 62 of muscosc * adl	1	0	1	0	1	1	1	0	0	1	1	1	9894.22	9894.22	24.8756	26.4283	0	81.2062
1	Table 62 of muscosc * adl	1	0	1	0	1	1	1	0	0	Total		1	9894.22	9894.22	24.8756	26.4283	0	81.2062	1
1	Table 62 of muscosc * adl	1	0	1	0	1	1	1	1	1	0	0	1	29880.6	29880.6	75.1244	26.4283	18.7938	100	-
1	Table 62 of muscosc * adl	1	0	1	0	1	1	1	1	1	1	1	0
1	Table 62 of muscosc * adl	1	0	1	0	1	1	1	1	1	Total		1	29880.6	29880.6	75.1244	26.4283	18.7938	100	1
1	Table 62 of muscosc * adl	1	0	1	0	1	1	1	Total		0	0	1	29880.6	29880.6	75.1244	26.4283	18.7938	100	-
1	Table 62 of muscosc * adl	1	0	1	0	1	1	1	Total		1	1	1	9894.22	9894.22	24.8756	26.4283	0	81.2062
1	Table 62 of muscosc * adl	1	0	1	0	1	1	1	Total		Total		2	39774.8	31476.1	100				1
1	Table 63 of muscosc * adl	1	0	1	1	0	0	0	0	0	0	0	5	212209	132891	70.339	18.8008	30.266	100
1	Table 63 of muscosc * adl	1	0	1	1	0	0	0	0	0	1	1	3	53898	36712.5	17.8651	13.3805	0	46.3849
1	Table 63 of muscosc * adl	1	0	1	1	0	0	0	0	0	Total		8	266107	133190	88.2041	10.5864	65.6398	100	1
1	Table 63 of muscosc * adl	1	0	1	1	0	0	0	1	1	0	0	1	35587.7	35587.7	11.7959	10.5864	0	34.3602	-
1	Table 63 of muscosc * adl	1	0	1	1	0	0	0	1	1	1	1	0
1	Table 63 of muscosc * adl	1	0	1	1	0	0	0	1	1	Total		1	35587.7	35587.7	11.7959	10.5864	0	34.3602	1
1	Table 63 of muscosc * adl	1	0	1	1	0	0	0	Total		0	0	6	247797	142162	82.1349	13.3805	53.6151	100	-
1	Table 63 of muscosc * adl	1	0	1	1	0	0	0	Total		1	1	3	53898	36712.5	17.8651	13.3805	0	46.3849
1	Table 63 of muscosc * adl	1	0	1	1	0	0	0	Total		Total		9	301695	145068	100				1
1	Table 64 of muscosc * adl	1	0	1	1	0	0	1	0	0	0	0	3	56590.3	36300.6	65.8154	19.7412	23.738	100
1	Table 64 of muscosc * adl	1	0	1	1	0	0	1	0	0	1	1	2	19084.1	14261.3	22.1951	16.1685	0	56.6574
1	Table 64 of muscosc * adl	1	0	1	1	0	0	1	0	0	Total		5	75674.4	39001.6	88.0106	11.871	62.7082	100	1
1	Table 64 of muscosc * adl	1	0	1	1	0	0	1	1	1	0	0	1	10308.9	10308.9	11.9894	11.871	0	37.2918	-
1	Table 64 of muscosc * adl	1	0	1	1	0	0	1	1	1	1	1	0
1	Table 64 of muscosc * adl	1	0	1	1	0	0	1	1	1	Total		1	10308.9	10308.9	11.9894	11.871	0	37.2918	1
1	Table 64 of muscosc * adl	1	0	1	1	0	0	1	Total		0	0	4	66899.3	37736.1	77.8049	16.1685	43.3426	100	-
1	Table 64 of muscosc * adl	1	0	1	1	0	0	1	Total		1	1	2	19084.1	14261.3	22.1951	16.1685	0	56.6574
1	Table 64 of muscosc * adl	1	0	1	1	0	0	1	Total		Total		6	85983.4	40341	100				1
1	Table 65 of muscosc * adl	1	0	1	1	0	1	0	0	0	0	0	2	23962.3	17389.8	100	0	100	100
1	Table 65 of muscosc * adl	1	0	1	1	0	1	0	0	0	1	1	0
1	Table 65 of muscosc * adl	1	0	1	1	0	1	0	0	0	Total		2	23962.3	17389.8	100	0	100	100	1
1	Table 65 of muscosc * adl	1	0	1	1	0	1	0	1	1	0	0	0							-
1	Table 65 of muscosc * adl	1	0	1	1	0	1	0	1	1	1	1	0
1	Table 65 of muscosc * adl	1	0	1	1	0	1	0	1	1	Total		0							1
1	Table 65 of muscosc * adl	1	0	1	1	0	1	0	Total		0	0	2	23962.3	17389.8	100	0	100	100	-
1	Table 65 of muscosc * adl	1	0	1	1	0	1	0	Total		1	1	0
1	Table 65 of muscosc * adl	1	0	1	1	0	1	0	Total		Total		2	23962.3	17389.8	100				1
1	Table 66 of muscosc * adl	1	0	1	1	0	1	1	0	0	0	0	1	9139.89	9139.89	100	0	100	100
1	Table 66 of muscosc * adl	1	0	1	1	0	1	1	0	0	1	1	0
1	Table 66 of muscosc * adl	1	0	1	1	0	1	1	0	0	Total		1	9139.89	9139.89	100	0	100	100	1
1	Table 66 of muscosc * adl	1	0	1	1	0	1	1	1	1	0	0	0							-
1	Table 66 of muscosc * adl	1	0	1	1	0	1	1	1	1	1	1	0
1	Table 66 of muscosc * adl	1	0	1	1	0	1	1	1	1	Total		0							1
1	Table 66 of muscosc * adl	1	0	1	1	0	1	1	Total		0	0	1	9139.89	9139.89	100	0	100	100	-
1	Table 66 of muscosc * adl	1	0	1	1	0	1	1	Total		1	1	0
1	Table 66 of muscosc * adl	1	0	1	1	0	1	1	Total		Total		1	9139.89	9139.89	100				1
1	Table 67 of muscosc * adl	1	0	1	1	1	0	0	0	0	0	0	5	92514.5	56611.7	39.4136	22.8187	0	88.0505
1	Table 67 of muscosc * adl	1	0	1	1	1	0	0	0	0	1	1	1	10328.3	10328.3	4.40015	3.88955	0	12.6905
1	Table 67 of muscosc * adl	1	0	1	1	1	0	0	0	0	Total		6	102843	66078.6	43.8138	26.1256	0	99.4992	1
1	Table 67 of muscosc * adl	1	0	1	1	1	0	0	1	1	0	0	1	22855.8	22855.8	9.73716	10.2575	0	31.6006	-
1	Table 67 of muscosc * adl	1	0	1	1	1	0	0	1	1	1	1	1	109029	109029	46.4491	28.4631	0	100
1	Table 67 of muscosc * adl	1	0	1	1	1	0	0	1	1	Total		2	131884	111398	56.1862	26.1256	0.500768	100	1
1	Table 67 of muscosc * adl	1	0	1	1	1	0	0	Total		0	0	6	115370	61051.3	49.1508	25.5531	0	100	-
1	Table 67 of muscosc * adl	1	0	1	1	1	0	0	Total		1	1	2	119357	109517	50.8492	25.5531	0	100
1	Table 67 of muscosc * adl	1	0	1	1	1	0	0	Total		Total		8	234727	129522	100				1
1	Table 68 of muscosc * adl	1	0	1	1	1	0	1	0	0	0	0	3	58858.4	34184.7	31.1537	21.2023	0	76.3454
1	Table 68 of muscosc * adl	1	0	1	1	1	0	1	0	0	1	1	1	99434.2	99434.2	52.6304	28.0191	0	100
1	Table 68 of muscosc * adl	1	0	1	1	1	0	1	0	0	Total		4	158293	105146	83.7842	16.3105	49.0191	100	1
1	Table 68 of muscosc * adl	1	0	1	1	1	0	1	1	1	0	0	1	30636.4	30636.4	16.2158	16.3105	0	50.9809	-
1	Table 68 of muscosc * adl	1	0	1	1	1	0	1	1	1	1	1	0
1	Table 68 of muscosc * adl	1	0	1	1	1	0	1	1	1	Total		1	30636.4	30636.4	16.2158	16.3105	0	50.9809	1
1	Table 68 of muscosc * adl	1	0	1	1	1	0	1	Total		0	0	4	89494.9	45904.1	47.3696	28.0191	0	100	-
1	Table 68 of muscosc * adl	1	0	1	1	1	0	1	Total		1	1	1	99434.2	99434.2	52.6304	28.0191	0	100
1	Table 68 of muscosc * adl	1	0	1	1	1	0	1	Total		Total		5	188929	109519	100				1
1	Table 69 of muscosc * adl	1	0	1	1	1	1	0	0	0	0	0	1	149491	149491	100	0	100	100
1	Table 69 of muscosc * adl	1	0	1	1	1	1	0	0	0	1	1	0
1	Table 69 of muscosc * adl	1	0	1	1	1	1	0	0	0	Total		1	149491	149491	100	0	100	100	1
1	Table 69 of muscosc * adl	1	0	1	1	1	1	0	1	1	0	0	0							-
1	Table 69 of muscosc * adl	1	0	1	1	1	1	0	1	1	1	1	0
1	Table 69 of muscosc * adl	1	0	1	1	1	1	0	1	1	Total		0							1
1	Table 69 of muscosc * adl	1	0	1	1	1	1	0	Total		0	0	1	149491	149491	100	0	100	100	-
1	Table 69 of muscosc * adl	1	0	1	1	1	1	0	Total		1	1	0
1	Table 69 of muscosc * adl	1	0	1	1	1	1	0	Total		Total		1	149491	149491	100				1
1	Table 70 of muscosc * adl	1	1	1	0	0	0	0	0	0	0	0	9	380906	154885	33.5214	11.7324	8.51432	58.5286
1	Table 70 of muscosc * adl	1	1	1	0	0	0	0	0	0	1	1	9	330869	170399	29.118	11.6256	4.3386	53.8974
1	Table 70 of muscosc * adl	1	1	1	0	0	0	0	0	0	Total		18	711775	265241	62.6395	16.1831	28.1459	97.133	1
1	Table 70 of muscosc * adl	1	1	1	0	0	0	0	1	1	0	0	7	367017	230580	32.2992	15.26	0	64.8251	-
1	Table 70 of muscosc * adl	1	1	1	0	0	0	0	1	1	1	1	2	57512.7	52570.4	5.06138	4.31065	0	14.2493
1	Table 70 of muscosc * adl	1	1	1	0	0	0	0	1	1	Total		9	424530	251445	37.3605	16.1831	2.86703	71.8541	1
1	Table 70 of muscosc * adl	1	1	1	0	0	0	0	Total		0	0	16	747923	276286	65.8206	11.493	41.3238	90.3174	-
1	Table 70 of muscosc * adl	1	1	1	0	0	0	0	Total		1	1	11	388382	181974	34.1794	11.493	9.68262	58.6762
1	Table 70 of muscosc * adl	1	1	1	0	0	0	0	Total		Total		27	1.13631e+06	370197	100				1
1	Table 71 of muscosc * adl	1	1	1	0	0	0	1	0	0	0	0	9	406055	189126	51.2791	19.1023	10.5635	91.9947
1	Table 71 of muscosc * adl	1	1	1	0	0	0	1	0	0	1	1	4	254803	211776	32.178	20.0434	0	74.8995
1	Table 71 of muscosc * adl	1	1	1	0	0	0	1	0	0	Total		13	660858	284165	83.4571	11.8377	58.2256	100	1
1	Table 71 of muscosc * adl	1	1	1	0	0	0	1	1	1	0	0	3	130995	96414	16.5429	11.8377	0	41.7744	-
1	Table 71 of muscosc * adl	1	1	1	0	0	0	1	1	1	1	1	0
1	Table 71 of muscosc * adl	1	1	1	0	0	0	1	1	1	Total		3	130995	96414	16.5429	11.8377	0	41.7744	1
1	Table 71 of muscosc * adl	1	1	1	0	0	0	1	Total		0	0	12	537051	210530	67.822	20.0434	25.1005	100	-
1	Table 71 of muscosc * adl	1	1	1	0	0	0	1	Total		1	1	4	254803	211776	32.178	20.0434	0	74.8995
1	Table 71 of muscosc * adl	1	1	1	0	0	0	1	Total		Total		16	791854	298838	100				1
1	Table 72 of muscosc * adl	1	1	1	0	0	1	0	0	0	0	0	9	203367	85112	42.1057	21.5708	0	88.0828
1	Table 72 of muscosc * adl	1	1	1	0	0	1	0	0	0	1	1	1	151442	151442	31.3551	25.3056	0	85.2927
1	Table 72 of muscosc * adl	1	1	1	0	0	1	0	0	0	Total		10	354809	138947	73.4608	17.1626	36.8796	100	1
1	Table 72 of muscosc * adl	1	1	1	0	0	1	0	1	1	0	0	2	28075	19858.2	5.81275	4.23426	0	14.8379	-
1	Table 72 of muscosc * adl	1	1	1	0	0	1	0	1	1	1	1	1	100107	100107	20.7265	17.5293	0	58.0892
1	Table 72 of muscosc * adl	1	1	1	0	0	1	0	1	1	Total		3	128182	102058	26.5392	17.1626	0	63.1204	1
1	Table 72 of muscosc * adl	1	1	1	0	0	1	0	Total		0	0	11	231442	90547.1	47.9184	23.1525	0	97.2668	-
1	Table 72 of muscosc * adl	1	1	1	0	0	1	0	Total		1	1	2	251549	181538	52.0816	23.1525	2.73323	100
1	Table 72 of muscosc * adl	1	1	1	0	0	1	0	Total		Total		13	482991	174018	100				1
1	Table 73 of muscosc * adl	1	1	1	0	0	1	1	0	0	0	0	5	120309	52663.3	27.2017	17.1491	0	63.7542
1	Table 73 of muscosc * adl	1	1	1	0	0	1	1	0	0	1	1	3	228162	189784	51.5871	24.5215	0	100
1	Table 73 of muscosc * adl	1	1	1	0	0	1	1	0	0	Total		8	348471	181104	78.7888	14.9696	46.8819	100	1
1	Table 73 of muscosc * adl	1	1	1	0	0	1	1	1	1	0	0	1	8837.79	8837.79	1.99821	2.42979	0	7.17719	-
1	Table 73 of muscosc * adl	1	1	1	0	0	1	1	1	1	1	1	2	84976.2	65216.2	19.213	14.194	0	49.4667
1	Table 73 of muscosc * adl	1	1	1	0	0	1	1	1	1	Total		3	93814	65812.3	21.2112	14.9696	0	53.1181	1
1	Table 73 of muscosc * adl	1	1	1	0	0	1	1	Total		0	0	6	129147	45685.2	29.1999	17.2663	0	66.0022	-
1	Table 73 of muscosc * adl	1	1	1	0	0	1	1	Total		1	1	5	313138	200677	70.8001	17.2663	33.9978	100
1	Table 73 of muscosc * adl	1	1	1	0	0	1	1	Total		Total		11	442285	189258	100				1
1	Table 74 of muscosc * adl	1	1	1	0	1	0	0	0	0	0	0	2	42607.6	30496.1	34.3032	27.7138	0	93.3738
1	Table 74 of muscosc * adl	1	1	1	0	1	0	0	0	0	1	1	0
1	Table 74 of muscosc * adl	1	1	1	0	1	0	0	0	0	Total		2	42607.6	30496.1	34.3032	27.7138	0	93.3738	1
1	Table 74 of muscosc * adl	1	1	1	0	1	0	0	1	1	0	0	1	81601.1	81601.1	65.6968	27.7138	6.62617	100	-
1	Table 74 of muscosc * adl	1	1	1	0	1	0	0	1	1	1	1	0
1	Table 74 of muscosc * adl	1	1	1	0	1	0	0	1	1	Total		1	81601.1	81601.1	65.6968	27.7138	6.62617	100	1
1	Table 74 of muscosc * adl	1	1	1	0	1	0	0	Total		0	0	3	124209	87113.5	100	0	100	100	-
1	Table 74 of muscosc * adl	1	1	1	0	1	0	0	Total		1	1	0
1	Table 74 of muscosc * adl	1	1	1	0	1	0	0	Total		Total		3	124209	87113.5	100				1
1	Table 75 of muscosc * adl	1	1	1	0	1	0	1	0	0	0	0	5	146042	75252.9	40.9592	25.2911	0	94.8659
1	Table 75 of muscosc * adl	1	1	1	0	1	0	1	0	0	1	1	0
1	Table 75 of muscosc * adl	1	1	1	0	1	0	1	0	0	Total		5	146042	75252.9	40.9592	25.2911	0	94.8659	1
1	Table 75 of muscosc * adl	1	1	1	0	1	0	1	1	1	0	0	2	210513	191585	59.0408	25.2911	5.13414	100	-
1	Table 75 of muscosc * adl	1	1	1	0	1	0	1	1	1	1	1	0
1	Table 75 of muscosc * adl	1	1	1	0	1	0	1	1	1	Total		2	210513	191585	59.0408	25.2911	5.13414	100	1
1	Table 75 of muscosc * adl	1	1	1	0	1	0	1	Total		0	0	7	356555	205835	100	0	100	100	-
1	Table 75 of muscosc * adl	1	1	1	0	1	0	1	Total		1	1	0
1	Table 75 of muscosc * adl	1	1	1	0	1	0	1	Total		Total		7	356555	205835	100				1
1	Table 76 of muscosc * adl	1	1	1	0	1	1	0	0	0	0	0	0
1	Table 76 of muscosc * adl	1	1	1	0	1	1	0	0	0	1	1	0
1	Table 76 of muscosc * adl	1	1	1	0	1	1	0	0	0	Total		0							1
1	Table 76 of muscosc * adl	1	1	1	0	1	1	0	1	1	0	0	0							-
1	Table 76 of muscosc * adl	1	1	1	0	1	1	0	1	1	1	1	2	58972.5	41953	100	0	100	100
1	Table 76 of muscosc * adl	1	1	1	0	1	1	0	1	1	Total		2	58972.5	41953	100	0	100	100	1
1	Table 76 of muscosc * adl	1	1	1	0	1	1	0	Total		0	0	0							-
1	Table 76 of muscosc * adl	1	1	1	0	1	1	0	Total		1	1	2	58972.5	41953	100	0	100	100
1	Table 76 of muscosc * adl	1	1	1	0	1	1	0	Total		Total		2	58972.5	41953	100				1
1	Table 77 of muscosc * adl	1	1	1	0	1	1	1	0	0	0	0	2	24788.2	19451	10.457	8.8871	0	29.3994
1	Table 77 of muscosc * adl	1	1	1	0	1	1	1	0	0	1	1	3	118275	91476.1	49.8944	21.2988	4.49714	95.2916
1	Table 77 of muscosc * adl	1	1	1	0	1	1	1	0	0	Total		5	143063	93055.7	60.3513	18.8609	20.1502	100	1
1	Table 77 of muscosc * adl	1	1	1	0	1	1	1	1	1	0	0	3	77108.2	47456.9	32.5282	17.4394	0	69.6994	-
1	Table 77 of muscosc * adl	1	1	1	0	1	1	1	1	1	1	1	1	16879	16879	7.12044	7.3934	0	22.8791
1	Table 77 of muscosc * adl	1	1	1	0	1	1	1	1	1	Total		4	93987.3	50369.2	39.6487	18.8609	0	79.8498	1
1	Table 77 of muscosc * adl	1	1	1	0	1	1	1	Total		0	0	5	101896	51288.4	42.9852	19.7049	0.98514	84.9852	-
1	Table 77 of muscosc * adl	1	1	1	0	1	1	1	Total		1	1	4	135154	93020.3	57.0148	19.7049	15.0148	99.0149
1	Table 77 of muscosc * adl	1	1	1	0	1	1	1	Total		Total		9	237050	111325	100				1
1	Table 78 of muscosc * adl	1	1	1	1	0	0	0	0	0	0	0	9	567855	368706	45.3829	16.2077	10.8371	79.9288
1	Table 78 of muscosc * adl	1	1	1	1	0	0	0	0	0	1	1	5	176583	115527	14.1125	8.79605	0	32.8608
1	Table 78 of muscosc * adl	1	1	1	1	0	0	0	0	0	Total		14	744438	385695	59.4954	11.0916	35.8543	83.1365	1
1	Table 78 of muscosc * adl	1	1	1	1	0	0	0	1	1	0	0	5	472024	88258.5	37.7241	10.2603	15.8548	59.5934	-
1	Table 78 of muscosc * adl	1	1	1	1	0	0	0	1	1	1	1	2	34790.7	24805.4	2.78047	2.14425	0	7.35083
1	Table 78 of muscosc * adl	1	1	1	1	0	0	0	1	1	Total		7	506815	91678.1	40.5046	11.0916	16.8635	64.1457	1
1	Table 78 of muscosc * adl	1	1	1	1	0	0	0	Total		0	0	14	1.03988e+06	410436	83.1071	9.44775	62.9697	100	-
1	Table 78 of muscosc * adl	1	1	1	1	0	0	0	Total		1	1	7	211373	121720	16.8929	9.44775	0	37.0303
1	Table 78 of muscosc * adl	1	1	1	1	0	0	0	Total		Total		21	1.25125e+06	436877	100				1
1	Table 79 of muscosc * adl	1	1	1	1	0	0	1	0	0	0	0	16	492313	172036	63.8515	11.7837	38.7351	88.9678
1	Table 79 of muscosc * adl	1	1	1	1	0	0	1	0	0	1	1	7	255509	111955	33.1387	11.2984	9.05665	57.2208
1	Table 79 of muscosc * adl	1	1	1	1	0	0	1	0	0	Total		23	747821	217175	96.9902	2.14546	92.4173	100	1
1	Table 79 of muscosc * adl	1	1	1	1	0	0	1	1	1	0	0	2	23206.4	16777.2	3.00981	2.14546	0	7.58274	-
1	Table 79 of muscosc * adl	1	1	1	1	0	0	1	1	1	1	1	0
1	Table 79 of muscosc * adl	1	1	1	1	0	0	1	1	1	Total		2	23206.4	16777.2	3.00981	2.14546	0	7.58274	1
1	Table 79 of muscosc * adl	1	1	1	1	0	0	1	Total		0	0	18	515519	173524	66.8613	11.2984	42.7792	90.9434	-
1	Table 79 of muscosc * adl	1	1	1	1	0	0	1	Total		1	1	7	255509	111955	33.1387	11.2984	9.05665	57.2208
1	Table 79 of muscosc * adl	1	1	1	1	0	0	1	Total		Total		25	771028	220469	100				1
1	Table 80 of muscosc * adl	1	1	1	1	0	1	0	0	0	0	0	5	185402	146689	31.024	20.0813	0	73.8263
1	Table 80 of muscosc * adl	1	1	1	1	0	1	0	0	0	1	1	2	311767	278366	52.169	30.8795	0	100
1	Table 80 of muscosc * adl	1	1	1	1	0	1	0	0	0	Total		7	497169	316619	83.193	18.2568	44.2795	100	1
1	Table 80 of muscosc * adl	1	1	1	1	0	1	0	1	1	0	0	0							-
1	Table 80 of muscosc * adl	1	1	1	1	0	1	0	1	1	1	1	2	100440	74949.7	16.807	18.2568	0	55.7205
1	Table 80 of muscosc * adl	1	1	1	1	0	1	0	1	1	Total		2	100440	74949.7	16.807	18.2568	0	55.7205	1
1	Table 80 of muscosc * adl	1	1	1	1	0	1	0	Total		0	0	5	185402	146689	31.024	20.0813	0	73.8263	-
1	Table 80 of muscosc * adl	1	1	1	1	0	1	0	Total		1	1	4	412207	214542	68.976	20.0813	26.1737	100
1	Table 80 of muscosc * adl	1	1	1	1	0	1	0	Total		Total		9	597609	262275	100				1
1	Table 81 of muscosc * adl	1	1	1	1	0	1	1	0	0	0	0	2	139226	109907	31.6275	17.0417	0	67.951
1	Table 81 of muscosc * adl	1	1	1	1	0	1	1	0	0	1	1	3	70574.2	42673.9	16.0322	9.38555	0	36.037
1	Table 81 of muscosc * adl	1	1	1	1	0	1	1	0	0	Total		5	209800	117901	47.6597	14.0755	17.6585	77.6608	1
1	Table 81 of muscosc * adl	1	1	1	1	0	1	1	1	1	0	0	5	207225	105575	47.0747	14.356	16.4755	77.6738	-
1	Table 81 of muscosc * adl	1	1	1	1	0	1	1	1	1	1	1	1	23179.7	23179.7	5.26566	5.31872	0	16.6022
1	Table 81 of muscosc * adl	1	1	1	1	0	1	1	1	1	Total		6	230404	108090	52.3403	14.0755	22.3392	82.3415	1
1	Table 81 of muscosc * adl	1	1	1	1	0	1	1	Total		0	0	7	346450	175736	78.7022	12.1706	52.7611	100	-
1	Table 81 of muscosc * adl	1	1	1	1	0	1	1	Total		1	1	4	93753.9	54570	21.2978	12.1706	0	47.2389
1	Table 81 of muscosc * adl	1	1	1	1	0	1	1	Total		Total		11	440204	189995	100				1
1	Table 82 of muscosc * adl	1	1	1	1	1	0	0	0	0	0	0	3	105579	71348.4	52.4517	21.4839	6.65987	98.2436
1	Table 82 of muscosc * adl	1	1	1	1	1	0	0	0	0	1	1	4	95709.3	51128.8	47.5483	21.4839	1.75641	93.3401
1	Table 82 of muscosc * adl	1	1	1	1	1	0	0	0	0	Total		7	201289	87776.7	100	0	100	100	1
1	Table 82 of muscosc * adl	1	1	1	1	1	0	0	1	1	0	0	0							-
1	Table 82 of muscosc * adl	1	1	1	1	1	0	0	1	1	1	1	0
1	Table 82 of muscosc * adl	1	1	1	1	1	0	0	1	1	Total		0							1
1	Table 82 of muscosc * adl	1	1	1	1	1	0	0	Total		0	0	3	105579	71348.4	52.4517	21.4839	6.65987	98.2436	-
1	Table 82 of muscosc * adl	1	1	1	1	1	0	0	Total		1	1	4	95709.3	51128.8	47.5483	21.4839	1.75641	93.3401
1	Table 82 of muscosc * adl	1	1	1	1	1	0	0	Total		Total		7	201289	87776.7	100				1
1	Table 83 of muscosc * adl	1	1	1	1	1	0	1	0	0	0	0	14	288269	112701	57.5585	10.5695	35.0302	80.0868
1	Table 83 of muscosc * adl	1	1	1	1	1	0	1	0	0	1	1	3	82269.8	54209.4	16.4267	7.38206	0.692263	32.1612
1	Table 83 of muscosc * adl	1	1	1	1	1	0	1	0	0	Total		17	370539	153965	73.9852	12.4718	47.4023	100	1
1	Table 83 of muscosc * adl	1	1	1	1	1	0	1	1	1	0	0	4	116140	80086.8	23.1896	10.1399	1.57679	44.8024	-
1	Table 83 of muscosc * adl	1	1	1	1	1	0	1	1	1	1	1	1	14149.3	14149.3	2.82518	2.47907	0	8.10918
1	Table 83 of muscosc * adl	1	1	1	1	1	0	1	1	1	Total		5	130289	92885.3	26.0148	12.4718	0	52.5977	1
1	Table 83 of muscosc * adl	1	1	1	1	1	0	1	Total		0	0	18	404409	168001	80.7481	6.2601	67.405	94.0912	-
1	Table 83 of muscosc * adl	1	1	1	1	1	0	1	Total		1	1	4	96419.1	56025.5	19.2519	6.2601	5.90883	32.595
1	Table 83 of muscosc * adl	1	1	1	1	1	0	1	Total		Total		22	500828	211977	100				1
1	Table 84 of muscosc * adl	1	1	1	1	1	1	0	0	0	0	0	2	20017.6	14367.8	9.97343	9.89976	0	31.0743
1	Table 84 of muscosc * adl	1	1	1	1	1	1	0	0	0	1	1	0
1	Table 84 of muscosc * adl	1	1	1	1	1	1	0	0	0	Total		2	20017.6	14367.8	9.97343	9.89976	0	31.0743	1
1	Table 84 of muscosc * adl	1	1	1	1	1	1	0	1	1	0	0	2	180692	151232	90.0266	9.89976	68.9257	100	-
1	Table 84 of muscosc * adl	1	1	1	1	1	1	0	1	1	1	1	0
1	Table 84 of muscosc * adl	1	1	1	1	1	1	0	1	1	Total		2	180692	151232	90.0266	9.89976	68.9257	100	1
1	Table 84 of muscosc * adl	1	1	1	1	1	1	0	Total		0	0	4	200709	151913	100	0	100	100	-
1	Table 84 of muscosc * adl	1	1	1	1	1	1	0	Total		1	1	0
1	Table 84 of muscosc * adl	1	1	1	1	1	1	0	Total		Total		4	200709	151913	100				1
1	Table 85 of muscosc * adl	1	1	1	1	1	1	1	0	0	0	0	3	271658	181720	53.7385	26.9254	0	100
1	Table 85 of muscosc * adl	1	1	1	1	1	1	1	0	0	1	1	3	61254.6	40551	12.1172	7.81011	0	28.7641
1	Table 85 of muscosc * adl	1	1	1	1	1	1	1	0	0	Total		6	332912	186189	65.8557	25.3617	11.7984	100	1
1	Table 85 of muscosc * adl	1	1	1	1	1	1	1	1	1	0	0	2	134326	122634	26.5721	24.3923	0	78.563	-
1	Table 85 of muscosc * adl	1	1	1	1	1	1	1	1	1	1	1	1	38278.9	38278.9	7.57222	7.41011	0	23.3665
1	Table 85 of muscosc * adl	1	1	1	1	1	1	1	1	1	Total		3	172605	128469	34.1443	25.3617	0	88.2016	1
1	Table 85 of muscosc * adl	1	1	1	1	1	1	1	Total		0	0	5	405984	154827	80.3106	10.4846	57.9631	100	-
1	Table 85 of muscosc * adl	1	1	1	1	1	1	1	Total		1	1	4	99533.5	55764.3	19.6894	10.4846	0	42.0369
1	Table 85 of muscosc * adl	1	1	1	1	1	1	1	Total		Total		9	505518	166963	100				1
2	Table 1 of muscosc * adl	0	0	0	0	0	0	0	0	0	0	0	358	1.80942e+07	1.50934e+06	92.9961	2.7034	87.234	98.7583
2	Table 1 of muscosc * adl	0	0	0	0	0	0	0	0	0	1	1	9	384225	195132	1.97474	0.965288	0	4.03221
2	Table 1 of muscosc * adl	0	0	0	0	0	0	0	0	0	Total		367	1.84784e+07	1.55759e+06	94.9709	2.55648	89.5218	100	1
2	Table 1 of muscosc * adl	0	0	0	0	0	0	0	1	1	0	0	12	943423	505765	4.84878	2.54799	0	10.2797	-
2	Table 1 of muscosc * adl	0	0	0	0	0	0	0	1	1	1	1	1	35094.4	35094.4	0.18037	0.186822	0	0.578571
2	Table 1 of muscosc * adl	0	0	0	0	0	0	0	1	1	Total		13	978518	505282	5.02915	2.55648	0	10.4782	1
2	Table 1 of muscosc * adl	0	0	0	0	0	0	0	Total		0	0	370	1.90376e+07	1.53192e+06	97.8449	1.01267	95.6864	100	-
2	Table 1 of muscosc * adl	0	0	0	0	0	0	0	Total		1	1	10	419319	202012	2.15511	1.01267	0	4.31358
2	Table 1 of muscosc * adl	0	0	0	0	0	0	0	Total		Total		380	1.94569e+07	1.56554e+06	100				1
2	Table 2 of muscosc * adl	0	0	0	0	0	0	1	0	0	0	0	31	1.13029e+06	307643	85.8867	12.7206	58.7733	100
2	Table 2 of muscosc * adl	0	0	0	0	0	0	1	0	0	1	1	1	8410.38	8410.38	0.639073	0.599189	0	1.91621
2	Table 2 of muscosc * adl	0	0	0	0	0	0	1	0	0	Total		32	1.1387e+06	314450	86.5258	13.2935	58.1914	100	1
2	Table 2 of muscosc * adl	0	0	0	0	0	0	1	1	1	0	0	1	159824	159824	12.1444	13.1434	0	40.1589	-
2	Table 2 of muscosc * adl	0	0	0	0	0	0	1	1	1	1	1	1	17500.6	17500.6	1.32981	1.30861	0	4.11904
2	Table 2 of muscosc * adl	0	0	0	0	0	0	1	1	1	Total		2	177325	160780	13.4742	13.2935	0	41.8086	1
2	Table 2 of muscosc * adl	0	0	0	0	0	0	1	Total		0	0	32	1.29012e+06	202630	98.0311	1.3935	95.0609	100	-
2	Table 2 of muscosc * adl	0	0	0	0	0	0	1	Total		1	1	2	25911	19416.7	1.96888	1.3935	0	4.93905
2	Table 2 of muscosc * adl	0	0	0	0	0	0	1	Total		Total		34	1.31603e+06	208824	100				1
2	Table 3 of muscosc * adl	0	0	0	0	0	1	0	0	0	0	0	30	1.09762e+06	168160	95.1448	2.37897	90.0741	100
2	Table 3 of muscosc * adl	0	0	0	0	0	1	0	0	0	1	1	2	22500.3	16305.1	1.95039	1.38953	0	4.91211
2	Table 3 of muscosc * adl	0	0	0	0	0	1	0	0	0	Total		32	1.12012e+06	170530	97.0951	2.03113	92.7659	100	1
2	Table 3 of muscosc * adl	0	0	0	0	0	1	0	1	1	0	0	0							-
2	Table 3 of muscosc * adl	0	0	0	0	0	1	0	1	1	1	1	2	33511.2	24656.8	2.90485	2.03113	0	7.2341
2	Table 3 of muscosc * adl	0	0	0	0	0	1	0	1	1	Total		2	33511.2	24656.8	2.90485	2.03113	0	7.2341	1
2	Table 3 of muscosc * adl	0	0	0	0	0	1	0	Total		0	0	30	1.09762e+06	168160	95.1448	2.37897	90.0741	100	-
2	Table 3 of muscosc * adl	0	0	0	0	0	1	0	Total		1	1	4	56011.4	29560.4	4.85524	2.37897	0	9.9259
2	Table 3 of muscosc * adl	0	0	0	0	0	1	0	Total		Total		34	1.15363e+06	177238	100				1
2	Table 4 of muscosc * adl	0	0	0	0	0	1	1	0	0	0	0	5	326887	193768	86.0473	11.589	61.3459	100
2	Table 4 of muscosc * adl	0	0	0	0	0	1	1	0	0	1	1	0
2	Table 4 of muscosc * adl	0	0	0	0	0	1	1	0	0	Total		5	326887	193768	86.0473	11.589	61.3459	100	1
2	Table 4 of muscosc * adl	0	0	0	0	0	1	1	1	1	0	0	1	37128.7	37128.7	9.77349	10.138	0	31.3822	-
2	Table 4 of muscosc * adl	0	0	0	0	0	1	1	1	1	1	1	1	15876.5	15876.5	4.17921	4.55491	0	13.8878
2	Table 4 of muscosc * adl	0	0	0	0	0	1	1	1	1	Total		2	53005.1	40380.7	13.9527	11.589	0	38.6541	1
2	Table 4 of muscosc * adl	0	0	0	0	0	1	1	Total		0	0	6	364015	197293	95.8208	4.55491	86.1122	100	-
2	Table 4 of muscosc * adl	0	0	0	0	0	1	1	Total		1	1	1	15876.5	15876.5	4.17921	4.55491	0	13.8878
2	Table 4 of muscosc * adl	0	0	0	0	0	1	1	Total		Total		7	379892	197931	100				1
2	Table 5 of muscosc * adl	0	0	0	0	1	0	0	0	0	0	0	22	1.14877e+06	349058	92.9213	6.05174	80.0223	100
2	Table 5 of muscosc * adl	0	0	0	0	1	0	0	0	0	1	1	0
2	Table 5 of muscosc * adl	0	0	0	0	1	0	0	0	0	Total		22	1.14877e+06	349058	92.9213	6.05174	80.0223	100	1
2	Table 5 of muscosc * adl	0	0	0	0	1	0	0	1	1	0	0	2	87512.9	64433	7.07869	6.05174	0	19.9777	-
2	Table 5 of muscosc * adl	0	0	0	0	1	0	0	1	1	1	1	0
2	Table 5 of muscosc * adl	0	0	0	0	1	0	0	1	1	Total		2	87512.9	64433	7.07869	6.05174	0	19.9777	1
2	Table 5 of muscosc * adl	0	0	0	0	1	0	0	Total		0	0	24	1.23629e+06	323531	100	0	100	100	-
2	Table 5 of muscosc * adl	0	0	0	0	1	0	0	Total		1	1	0
2	Table 5 of muscosc * adl	0	0	0	0	1	0	0	Total		Total		24	1.23629e+06	323531	100				1
2	Table 6 of muscosc * adl	0	0	0	0	1	0	1	0	0	0	0	5	114478	56455.3	100	0	100	100
2	Table 6 of muscosc * adl	0	0	0	0	1	0	1	0	0	1	1	0
2	Table 6 of muscosc * adl	0	0	0	0	1	0	1	0	0	Total		5	114478	56455.3	100	0	100	100	1
2	Table 6 of muscosc * adl	0	0	0	0	1	0	1	1	1	0	0	0							-
2	Table 6 of muscosc * adl	0	0	0	0	1	0	1	1	1	1	1	0
2	Table 6 of muscosc * adl	0	0	0	0	1	0	1	1	1	Total		0							1
2	Table 6 of muscosc * adl	0	0	0	0	1	0	1	Total		0	0	5	114478	56455.3	100	0	100	100	-
2	Table 6 of muscosc * adl	0	0	0	0	1	0	1	Total		1	1	0
2	Table 6 of muscosc * adl	0	0	0	0	1	0	1	Total		Total		5	114478	56455.3	100				1
2	Table 7 of muscosc * adl	0	0	0	0	1	1	0	0	0	0	0	1	45651.8	45651.8	100	0	100	100
2	Table 7 of muscosc * adl	0	0	0	0	1	1	0	0	0	1	1	0
2	Table 7 of muscosc * adl	0	0	0	0	1	1	0	0	0	Total		1	45651.8	45651.8	100	0	100	100	1
2	Table 7 of muscosc * adl	0	0	0	0	1	1	0	1	1	0	0	0							-
2	Table 7 of muscosc * adl	0	0	0	0	1	1	0	1	1	1	1	0
2	Table 7 of muscosc * adl	0	0	0	0	1	1	0	1	1	Total		0							1
2	Table 7 of muscosc * adl	0	0	0	0	1	1	0	Total		0	0	1	45651.8	45651.8	100	0	100	100	-
2	Table 7 of muscosc * adl	0	0	0	0	1	1	0	Total		1	1	0
2	Table 7 of muscosc * adl	0	0	0	0	1	1	0	Total		Total		1	45651.8	45651.8	100				1
2	Table 8 of muscosc * adl	0	0	0	0	1	1	1	0	0	0	0	1	58845.2	58845.2	77.0047	25.0421	23.6287	100
2	Table 8 of muscosc * adl	0	0	0	0	1	1	1	0	0	1	1	0
2	Table 8 of muscosc * adl	0	0	0	0	1	1	1	0	0	Total		1	58845.2	58845.2	77.0047	25.0421	23.6287	100	1
2	Table 8 of muscosc * adl	0	0	0	0	1	1	1	1	1	0	0	1	17572.4	17572.4	22.9953	25.0421	0	76.3713	-
2	Table 8 of muscosc * adl	0	0	0	0	1	1	1	1	1	1	1	0
2	Table 8 of muscosc * adl	0	0	0	0	1	1	1	1	1	Total		1	17572.4	17572.4	22.9953	25.0421	0	76.3713	1
2	Table 8 of muscosc * adl	0	0	0	0	1	1	1	Total		0	0	2	76417.6	61412.9	100	0	100	100	-
2	Table 8 of muscosc * adl	0	0	0	0	1	1	1	Total		1	1	0
2	Table 8 of muscosc * adl	0	0	0	0	1	1	1	Total		Total		2	76417.6	61412.9	100				1
2	Table 9 of muscosc * adl	0	0	0	1	0	0	0	0	0	0	0	44	2.32945e+06	530812	93.9254	4.38158	84.5863	100
2	Table 9 of muscosc * adl	0	0	0	1	0	0	0	0	0	1	1	1	92029.6	92029.6	3.71071	3.99158	0	12.2186
2	Table 9 of muscosc * adl	0	0	0	1	0	0	0	0	0	Total		45	2.42148e+06	496801	97.6362	1.40037	94.6513	100	1
2	Table 9 of muscosc * adl	0	0	0	1	0	0	0	1	1	0	0	3	58625.8	35143.9	2.36384	1.40037	0	5.34866	-
2	Table 9 of muscosc * adl	0	0	0	1	0	0	0	1	1	1	1	0
2	Table 9 of muscosc * adl	0	0	0	1	0	0	0	1	1	Total		3	58625.8	35143.9	2.36384	1.40037	0	5.34866	1
2	Table 9 of muscosc * adl	0	0	0	1	0	0	0	Total		0	0	47	2.38808e+06	536398	96.2893	3.99158	87.7814	100	-
2	Table 9 of muscosc * adl	0	0	0	1	0	0	0	Total		1	1	1	92029.6	92029.6	3.71071	3.99158	0	12.2186
2	Table 9 of muscosc * adl	0	0	0	1	0	0	0	Total		Total		48	2.48011e+06	502766	100				1
2	Table 10 of muscosc * adl	0	0	0	1	0	0	1	0	0	0	0	12	588092	241037	86.9702	8.68586	68.4568	100
2	Table 10 of muscosc * adl	0	0	0	1	0	0	1	0	0	1	1	4	64700.1	34170.5	9.5682	7.29498	0	25.1171
2	Table 10 of muscosc * adl	0	0	0	1	0	0	1	0	0	Total		16	652792	220363	96.5384	3.82362	88.3886	100	1
2	Table 10 of muscosc * adl	0	0	0	1	0	0	1	1	1	0	0	0							-
2	Table 10 of muscosc * adl	0	0	0	1	0	0	1	1	1	1	1	1	23407.1	23407.1	3.46157	3.82362	0	11.6114
2	Table 10 of muscosc * adl	0	0	0	1	0	0	1	1	1	Total		1	23407.1	23407.1	3.46157	3.82362	0	11.6114	1
2	Table 10 of muscosc * adl	0	0	0	1	0	0	1	Total		0	0	12	588092	241037	86.9702	8.68586	68.4568	100	-
2	Table 10 of muscosc * adl	0	0	0	1	0	0	1	Total		1	1	5	88107.2	35666.4	13.0298	8.68586	0	31.5432
2	Table 10 of muscosc * adl	0	0	0	1	0	0	1	Total		Total		17	676199	214766	100				1
2	Table 11 of muscosc * adl	0	0	0	1	0	1	0	0	0	0	0	2	63473.2	46080.7	36.7862	16.3162	2.00898	71.5635
2	Table 11 of muscosc * adl	0	0	0	1	0	1	0	0	0	1	1	1	25687.1	25687.1	14.8871	14.7022	0	46.224
2	Table 11 of muscosc * adl	0	0	0	1	0	1	0	0	0	Total		3	89160.3	52756.5	51.6733	16.9692	15.5043	87.8423	1
2	Table 11 of muscosc * adl	0	0	0	1	0	1	0	1	1	0	0	3	83385.9	54632.7	48.3267	16.9692	12.1577	84.4957	-
2	Table 11 of muscosc * adl	0	0	0	1	0	1	0	1	1	1	1	0
2	Table 11 of muscosc * adl	0	0	0	1	0	1	0	1	1	Total		3	83385.9	54632.7	48.3267	16.9692	12.1577	84.4957	1
2	Table 11 of muscosc * adl	0	0	0	1	0	1	0	Total		0	0	5	146859	86426.5	85.1129	14.7022	53.776	100	-
2	Table 11 of muscosc * adl	0	0	0	1	0	1	0	Total		1	1	1	25687.1	25687.1	14.8871	14.7022	0	46.224
2	Table 11 of muscosc * adl	0	0	0	1	0	1	0	Total		Total		6	172546	90163	100				1
2	Table 12 of muscosc * adl	0	0	0	1	0	1	1	0	0	0	0	2	89239.4	63274.8	100	0	100	100
2	Table 12 of muscosc * adl	0	0	0	1	0	1	1	0	0	1	1	0
2	Table 12 of muscosc * adl	0	0	0	1	0	1	1	0	0	Total		2	89239.4	63274.8	100	0	100	100	1
2	Table 12 of muscosc * adl	0	0	0	1	0	1	1	1	1	0	0	0							-
2	Table 12 of muscosc * adl	0	0	0	1	0	1	1	1	1	1	1	0
2	Table 12 of muscosc * adl	0	0	0	1	0	1	1	1	1	Total		0							1
2	Table 12 of muscosc * adl	0	0	0	1	0	1	1	Total		0	0	2	89239.4	63274.8	100	0	100	100	-
2	Table 12 of muscosc * adl	0	0	0	1	0	1	1	Total		1	1	0
2	Table 12 of muscosc * adl	0	0	0	1	0	1	1	Total		Total		2	89239.4	63274.8	100				1
2	Table 13 of muscosc * adl	0	0	0	1	1	0	0	0	0	0	0	8	294570	131487	100	0	100	100
2	Table 13 of muscosc * adl	0	0	0	1	1	0	0	0	0	1	1	0
2	Table 13 of muscosc * adl	0	0	0	1	1	0	0	0	0	Total		8	294570	131487	100	0	100	100	1
2	Table 13 of muscosc * adl	0	0	0	1	1	0	0	1	1	0	0	0							-
2	Table 13 of muscosc * adl	0	0	0	1	1	0	0	1	1	1	1	0
2	Table 13 of muscosc * adl	0	0	0	1	1	0	0	1	1	Total		0							1
2	Table 13 of muscosc * adl	0	0	0	1	1	0	0	Total		0	0	8	294570	131487	100	0	100	100	-
2	Table 13 of muscosc * adl	0	0	0	1	1	0	0	Total		1	1	0
2	Table 13 of muscosc * adl	0	0	0	1	1	0	0	Total		Total		8	294570	131487	100				1
2	Table 14 of muscosc * adl	0	0	0	1	1	0	1	0	0	0	0	2	44639.4	38297.8	100	0	100	100
2	Table 14 of muscosc * adl	0	0	0	1	1	0	1	0	0	1	1	0
2	Table 14 of muscosc * adl	0	0	0	1	1	0	1	0	0	Total		2	44639.4	38297.8	100	0	100	100	1
2	Table 14 of muscosc * adl	0	0	0	1	1	0	1	1	1	0	0	0							-
2	Table 14 of muscosc * adl	0	0	0	1	1	0	1	1	1	1	1	0
2	Table 14 of muscosc * adl	0	0	0	1	1	0	1	1	1	Total		0							1
2	Table 14 of muscosc * adl	0	0	0	1	1	0	1	Total		0	0	2	44639.4	38297.8	100	0	100	100	-
2	Table 14 of muscosc * adl	0	0	0	1	1	0	1	Total		1	1	0
2	Table 14 of muscosc * adl	0	0	0	1	1	0	1	Total		Total		2	44639.4	38297.8	100				1
2	Table 15 of muscosc * adl	0	0	0	1	1	1	0	0	0	0	0	1	79986	79986	100	0	100	100
2	Table 15 of muscosc * adl	0	0	0	1	1	1	0	0	0	1	1	0
2	Table 15 of muscosc * adl	0	0	0	1	1	1	0	0	0	Total		1	79986	79986	100	0	100	100	1
2	Table 15 of muscosc * adl	0	0	0	1	1	1	0	1	1	0	0	0							-
2	Table 15 of muscosc * adl	0	0	0	1	1	1	0	1	1	1	1	0
2	Table 15 of muscosc * adl	0	0	0	1	1	1	0	1	1	Total		0							1
2	Table 15 of muscosc * adl	0	0	0	1	1	1	0	Total		0	0	1	79986	79986	100	0	100	100	-
2	Table 15 of muscosc * adl	0	0	0	1	1	1	0	Total		1	1	0
2	Table 15 of muscosc * adl	0	0	0	1	1	1	0	Total		Total		1	79986	79986	100				1
2	Table 16 of muscosc * adl	0	0	1	0	0	0	0	0	0	0	0	237	1.1118e+07	924527	88.897	3.08003	82.332	95.4619
2	Table 16 of muscosc * adl	0	0	1	0	0	0	0	0	0	1	1	10	214973	63984.1	1.71888	0.416997	0.830068	2.60769
2	Table 16 of muscosc * adl	0	0	1	0	0	0	0	0	0	Total		247	1.1333e+07	960084	90.6158	2.8751	84.4877	96.744	1
2	Table 16 of muscosc * adl	0	0	1	0	0	0	0	1	1	0	0	16	1.02171e+06	400074	8.16938	2.83071	2.13587	14.2029	-
2	Table 16 of muscosc * adl	0	0	1	0	0	0	0	1	1	1	1	6	151928	78198.8	1.21478	0.627718	0	2.55273
2	Table 16 of muscosc * adl	0	0	1	0	0	0	0	1	1	Total		22	1.17364e+06	410867	9.38417	2.8751	3.25604	15.5123	1
2	Table 16 of muscosc * adl	0	0	1	0	0	0	0	Total		0	0	253	1.21397e+07	1.09279e+06	97.0663	0.812747	95.334	98.7987	-
2	Table 16 of muscosc * adl	0	0	1	0	0	0	0	Total		1	1	16	366902	112076	2.93366	0.812747	1.20133	4.66599
2	Table 16 of muscosc * adl	0	0	1	0	0	0	0	Total		Total		269	1.25066e+07	1.13825e+06	100				1
2	Table 17 of muscosc * adl	0	0	1	0	0	0	1	0	0	0	0	73	3.71283e+06	788864	92.7917	3.25471	85.8545	99.729
2	Table 17 of muscosc * adl	0	0	1	0	0	0	1	0	0	1	1	6	120526	65415.3	3.0122	1.77378	0	6.79291
2	Table 17 of muscosc * adl	0	0	1	0	0	0	1	0	0	Total		79	3.83336e+06	779850	95.8039	2.1322	91.2592	100	1
2	Table 17 of muscosc * adl	0	0	1	0	0	0	1	1	1	0	0	6	144267	69568.2	3.60554	2.07056	0	8.01884	-
2	Table 17 of muscosc * adl	0	0	1	0	0	0	1	1	1	1	1	1	23629.1	23629.1	0.590542	0.554054	0	1.77148
2	Table 17 of muscosc * adl	0	0	1	0	0	0	1	1	1	Total		7	167896	73471.6	4.19608	2.1322	0	8.74077	1
2	Table 17 of muscosc * adl	0	0	1	0	0	0	1	Total		0	0	79	3.8571e+06	761635	96.3973	1.82567	92.5059	100	-
2	Table 17 of muscosc * adl	0	0	1	0	0	0	1	Total		1	1	7	144155	69552.1	3.60274	1.82567	0	7.49405
2	Table 17 of muscosc * adl	0	0	1	0	0	0	1	Total		Total		86	4.00125e+06	763144	100				1
2	Table 18 of muscosc * adl	0	0	1	0	0	1	0	0	0	0	0	18	735525	233887	75.6344	14.81	44.0677	100
2	Table 18 of muscosc * adl	0	0	1	0	0	1	0	0	0	1	1	3	61676.1	37086	6.34219	4.7566	0	16.4806
2	Table 18 of muscosc * adl	0	0	1	0	0	1	0	0	0	Total		21	797201	213482	81.9766	14.0414	52.0482	100	1
2	Table 18 of muscosc * adl	0	0	1	0	0	1	0	1	1	0	0	3	175273	157920	18.0234	14.0414	0	47.9518	-
2	Table 18 of muscosc * adl	0	0	1	0	0	1	0	1	1	1	1	0
2	Table 18 of muscosc * adl	0	0	1	0	0	1	0	1	1	Total		3	175273	157920	18.0234	14.0414	0	47.9518	1
2	Table 18 of muscosc * adl	0	0	1	0	0	1	0	Total		0	0	21	910797	277301	93.6578	4.7566	83.5194	100	-
2	Table 18 of muscosc * adl	0	0	1	0	0	1	0	Total		1	1	3	61676.1	37086	6.34219	4.7566	0	16.4806
2	Table 18 of muscosc * adl	0	0	1	0	0	1	0	Total		Total		24	972474	260321	100				1
2	Table 19 of muscosc * adl	0	0	1	0	0	1	1	0	0	0	0	9	446667	195795	65.4287	14.7919	33.9005	96.957
2	Table 19 of muscosc * adl	0	0	1	0	0	1	1	0	0	1	1	2	46887.5	36952.3	6.86819	5.5951	0	18.7939
2	Table 19 of muscosc * adl	0	0	1	0	0	1	1	0	0	Total		11	493554	198141	72.2969	14.0134	42.428	100	1
2	Table 19 of muscosc * adl	0	0	1	0	0	1	1	1	1	0	0	5	125732	70147.1	18.4176	12.279	0	44.5896	-
2	Table 19 of muscosc * adl	0	0	1	0	0	1	1	1	1	1	1	1	63390	63390	9.28551	7.12596	0	24.4741
2	Table 19 of muscosc * adl	0	0	1	0	0	1	1	1	1	Total		6	189122	104461	27.7031	14.0134	0	57.572	1
2	Table 19 of muscosc * adl	0	0	1	0	0	1	1	Total		0	0	14	572399	170883	83.8463	7.65387	67.5325	100	-
2	Table 19 of muscosc * adl	0	0	1	0	0	1	1	Total		1	1	3	110278	73374.2	16.1537	7.65387	0	32.4675
2	Table 19 of muscosc * adl	0	0	1	0	0	1	1	Total		Total		17	682677	219084	100				1
2	Table 20 of muscosc * adl	0	0	1	0	1	0	0	0	0	0	0	44	1.56058e+06	305746	80.632	6.78887	66.1619	95.1021
2	Table 20 of muscosc * adl	0	0	1	0	1	0	0	0	0	1	1	3	75917.3	56596.2	3.92248	2.93774	0	10.1841
2	Table 20 of muscosc * adl	0	0	1	0	1	0	0	0	0	Total		47	1.6365e+06	313343	84.5545	7.10338	69.414	99.695	1
2	Table 20 of muscosc * adl	0	0	1	0	1	0	0	1	1	0	0	8	286096	155062	14.7819	7.10128	0	29.918	-
2	Table 20 of muscosc * adl	0	0	1	0	1	0	0	1	1	1	1	1	12843.1	12843.1	0.663576	0.67025	0	2.09218
2	Table 20 of muscosc * adl	0	0	1	0	1	0	0	1	1	Total		9	298939	155593	15.4455	7.10338	0.305015	30.586	1
2	Table 20 of muscosc * adl	0	0	1	0	1	0	0	Total		0	0	52	1.84668e+06	356208	95.4139	3.02417	88.9681	100	-
2	Table 20 of muscosc * adl	0	0	1	0	1	0	0	Total		1	1	4	88760.4	58035.1	4.58606	3.02417	0	11.0319
2	Table 20 of muscosc * adl	0	0	1	0	1	0	0	Total		Total		56	1.93544e+06	357954	100				1
2	Table 21 of muscosc * adl	0	0	1	0	1	0	1	0	0	0	0	20	990824	232591	78.9715	7.04767	63.9498	93.9933
2	Table 21 of muscosc * adl	0	0	1	0	1	0	1	0	0	1	1	4	80859.8	46721.5	6.44476	3.49353	0	13.8911
2	Table 21 of muscosc * adl	0	0	1	0	1	0	1	0	0	Total		24	1.07168e+06	242778	85.4163	5.86615	72.9129	97.9197	1
2	Table 21 of muscosc * adl	0	0	1	0	1	0	1	1	1	0	0	4	115030	54051	9.16823	4.27167	0.0633772	18.2731	-
2	Table 21 of muscosc * adl	0	0	1	0	1	0	1	1	1	1	1	2	67946	49166.5	5.41549	3.96545	0	13.8677
2	Table 21 of muscosc * adl	0	0	1	0	1	0	1	1	1	Total		6	182976	73067.5	14.5837	5.86615	2.08032	27.0871	1
2	Table 21 of muscosc * adl	0	0	1	0	1	0	1	Total		0	0	24	1.10585e+06	239600	88.1398	5.79367	75.7908	100	-
2	Table 21 of muscosc * adl	0	0	1	0	1	0	1	Total		1	1	6	148806	75089.5	11.8602	5.79367	0	24.2092
2	Table 21 of muscosc * adl	0	0	1	0	1	0	1	Total		Total		30	1.25466e+06	249253	100				1
2	Table 22 of muscosc * adl	0	0	1	0	1	1	0	0	0	0	0	3	48084.1	30312	6.43258	4.74529	0	16.5469
2	Table 22 of muscosc * adl	0	0	1	0	1	1	0	0	0	1	1	2	64867.3	46023.7	8.6778	4.56768	0	18.4136
2	Table 22 of muscosc * adl	0	0	1	0	1	1	0	0	0	Total		5	112951	55108.9	15.1104	6.24029	1.80952	28.4113	1
2	Table 22 of muscosc * adl	0	0	1	0	1	1	0	1	1	0	0	5	585840	205595	78.3724	8.39364	60.4818	96.263	-
2	Table 22 of muscosc * adl	0	0	1	0	1	1	0	1	1	1	1	1	48716.7	48716.7	6.51722	6.41667	0	20.194
2	Table 22 of muscosc * adl	0	0	1	0	1	1	0	1	1	Total		6	634556	211288	84.8896	6.24029	71.5887	98.1905	1
2	Table 22 of muscosc * adl	0	0	1	0	1	1	0	Total		0	0	8	633924	199145	84.805	6.8924	70.1142	99.4958	-
2	Table 22 of muscosc * adl	0	0	1	0	1	1	0	Total		1	1	3	113584	67018.6	15.195	6.8924	0.504228	29.8858
2	Table 22 of muscosc * adl	0	0	1	0	1	1	0	Total		Total		11	747508	236060	100				1
2	Table 23 of muscosc * adl	0	0	1	0	1	1	1	0	0	0	0	6	164019	79019	75.0302	14.6606	43.7818	100
2	Table 23 of muscosc * adl	0	0	1	0	1	1	1	0	0	1	1	2	35095	27443.1	16.0541	12.1154	0	41.8775
2	Table 23 of muscosc * adl	0	0	1	0	1	1	1	0	0	Total		8	199114	83648.8	91.0844	8.80827	72.31	100	1
2	Table 23 of muscosc * adl	0	0	1	0	1	1	1	1	1	0	0	1	19490	19490	8.91565	8.80827	0	27.69	-
2	Table 23 of muscosc * adl	0	0	1	0	1	1	1	1	1	1	1	0
2	Table 23 of muscosc * adl	0	0	1	0	1	1	1	1	1	Total		1	19490	19490	8.91565	8.80827	0	27.69	1
2	Table 23 of muscosc * adl	0	0	1	0	1	1	1	Total		0	0	7	183509	81387.1	83.9459	12.1154	58.1225	100	-
2	Table 23 of muscosc * adl	0	0	1	0	1	1	1	Total		1	1	2	35095	27443.1	16.0541	12.1154	0	41.8775
2	Table 23 of muscosc * adl	0	0	1	0	1	1	1	Total		Total		9	218604	85889.4	100				1
2	Table 24 of muscosc * adl	0	0	1	1	0	0	0	0	0	0	0	90	3.66286e+06	631537	79.0481	5.48772	67.3513	90.7449
2	Table 24 of muscosc * adl	0	0	1	1	0	0	0	0	0	1	1	4	75009.5	41987.1	1.61878	0.933227	0	3.60791
2	Table 24 of muscosc * adl	0	0	1	1	0	0	0	0	0	Total		94	3.73787e+06	630578	80.6668	5.37107	69.2187	92.115	1
2	Table 24 of muscosc * adl	0	0	1	1	0	0	0	1	1	0	0	15	869379	258879	18.7621	5.12286	7.84294	29.6812	-
2	Table 24 of muscosc * adl	0	0	1	1	0	0	0	1	1	1	1	1	26463.3	26463.3	0.571104	0.593886	0	1.83694
2	Table 24 of muscosc * adl	0	0	1	1	0	0	0	1	1	Total		16	895842	266471	19.3332	5.37107	7.88499	30.7813	1
2	Table 24 of muscosc * adl	0	0	1	1	0	0	0	Total		0	0	105	4.53224e+06	686984	97.8101	1.14736	95.3646	100	-
2	Table 24 of muscosc * adl	0	0	1	1	0	0	0	Total		1	1	5	101473	49630.9	2.18988	1.14736	0	4.63542
2	Table 24 of muscosc * adl	0	0	1	1	0	0	0	Total		Total		110	4.63371e+06	680465	100				1
2	Table 25 of muscosc * adl	0	0	1	1	0	0	1	0	0	0	0	31	1.32466e+06	429339	72.6323	11.4455	48.2369	97.0278
2	Table 25 of muscosc * adl	0	0	1	1	0	0	1	0	0	1	1	5	211054	101157	11.5723	5.44394	0	23.1757
2	Table 25 of muscosc * adl	0	0	1	1	0	0	1	0	0	Total		36	1.53572e+06	443383	84.2046	9.60303	63.7362	100	1
2	Table 25 of muscosc * adl	0	0	1	1	0	0	1	1	1	0	0	5	250465	161393	13.7332	9.36132	0	33.6864	-
2	Table 25 of muscosc * adl	0	0	1	1	0	0	1	1	1	1	1	2	37611	27869.5	2.06224	1.56393	0	5.39568
2	Table 25 of muscosc * adl	0	0	1	1	0	0	1	1	1	Total		7	288076	163781	15.7954	9.60303	0	36.2638	1
2	Table 25 of muscosc * adl	0	0	1	1	0	0	1	Total		0	0	36	1.57513e+06	398346	86.3655	5.70115	74.2138	98.5172	-
2	Table 25 of muscosc * adl	0	0	1	1	0	0	1	Total		1	1	7	248665	104926	13.6345	5.70115	1.48279	25.7862
2	Table 25 of muscosc * adl	0	0	1	1	0	0	1	Total		Total		43	1.82379e+06	415531	100				1
2	Table 26 of muscosc * adl	0	0	1	1	0	1	0	0	0	0	0	11	239462	103746	35.6864	12.2726	9.52796	61.8449
2	Table 26 of muscosc * adl	0	0	1	1	0	1	0	0	0	1	1	1	148636	148636	22.1508	19.2014	0	63.0777
2	Table 26 of muscosc * adl	0	0	1	1	0	1	0	0	0	Total		12	388098	181261	57.8372	16.3687	22.9481	92.7264	1
2	Table 26 of muscosc * adl	0	0	1	1	0	1	0	1	1	0	0	4	176737	144836	26.3386	18.4042	0	65.5661	-
2	Table 26 of muscosc * adl	0	0	1	1	0	1	0	1	1	1	1	1	106183	106183	15.8241	12.0605	0	41.5305
2	Table 26 of muscosc * adl	0	0	1	1	0	1	0	1	1	Total		5	282919	183906	42.1628	16.3687	7.27361	77.0519	1
2	Table 26 of muscosc * adl	0	0	1	1	0	1	0	Total		0	0	15	416199	181707	62.0251	16.7366	26.3517	97.6984	-
2	Table 26 of muscosc * adl	0	0	1	1	0	1	0	Total		1	1	2	254818	182667	37.9749	16.7366	2.30163	73.6483
2	Table 26 of muscosc * adl	0	0	1	1	0	1	0	Total		Total		17	671017	295891	100				1
2	Table 27 of muscosc * adl	0	0	1	1	0	1	1	0	0	0	0	7	291124	193963	95.3778	1.68118	91.7945	98.9612
2	Table 27 of muscosc * adl	0	0	1	1	0	1	1	0	0	1	1	1	14108.3	14108.3	4.62215	1.68118	1.0388	8.20551
2	Table 27 of muscosc * adl	0	0	1	1	0	1	1	0	0	Total		8	305232	207735	100	0	100	100	1
2	Table 27 of muscosc * adl	0	0	1	1	0	1	1	1	1	0	0	0							-
2	Table 27 of muscosc * adl	0	0	1	1	0	1	1	1	1	1	1	0
2	Table 27 of muscosc * adl	0	0	1	1	0	1	1	1	1	Total		0							1
2	Table 27 of muscosc * adl	0	0	1	1	0	1	1	Total		0	0	7	291124	193963	95.3778	1.68118	91.7945	98.9612	-
2	Table 27 of muscosc * adl	0	0	1	1	0	1	1	Total		1	1	1	14108.3	14108.3	4.62215	1.68118	1.0388	8.20551
2	Table 27 of muscosc * adl	0	0	1	1	0	1	1	Total		Total		8	305232	207735	100				1
2	Table 28 of muscosc * adl	0	0	1	1	1	0	0	0	0	0	0	22	642928	184384	61.3096	9.06943	41.9786	80.6407
2	Table 28 of muscosc * adl	0	0	1	1	1	0	0	0	0	1	1	2	77650.5	62274.1	7.40475	6.23443	0	20.6931
2	Table 28 of muscosc * adl	0	0	1	1	1	0	0	0	0	Total		24	720578	209489	68.7144	13.3492	40.2612	97.1676	1
2	Table 28 of muscosc * adl	0	0	1	1	1	0	0	1	1	0	0	7	328079	157979	31.2856	13.3492	2.8324	59.7388	-
2	Table 28 of muscosc * adl	0	0	1	1	1	0	0	1	1	1	1	0
2	Table 28 of muscosc * adl	0	0	1	1	1	0	0	1	1	Total		7	328079	157979	31.2856	13.3492	2.8324	59.7388	1
2	Table 28 of muscosc * adl	0	0	1	1	1	0	0	Total		0	0	29	971007	240469	92.5952	6.23443	79.3069	100	-
2	Table 28 of muscosc * adl	0	0	1	1	1	0	0	Total		1	1	2	77650.5	62274.1	7.40475	6.23443	0	20.6931
2	Table 28 of muscosc * adl	0	0	1	1	1	0	0	Total		Total		31	1.04866e+06	229092	100				1
2	Table 29 of muscosc * adl	0	0	1	1	1	0	1	0	0	0	0	23	811226	200708	87.1572	6.47316	73.36	100
2	Table 29 of muscosc * adl	0	0	1	1	1	0	1	0	0	1	1	0
2	Table 29 of muscosc * adl	0	0	1	1	1	0	1	0	0	Total		23	811226	200708	87.1572	6.47316	73.36	100	1
2	Table 29 of muscosc * adl	0	0	1	1	1	0	1	1	1	0	0	4	113173	59963	12.1592	6.46972	0	25.9491	-
2	Table 29 of muscosc * adl	0	0	1	1	1	0	1	1	1	1	1	1	6362.88	6362.88	0.68362	0.666163	0	2.10351
2	Table 29 of muscosc * adl	0	0	1	1	1	0	1	1	1	Total		5	119536	60299.7	12.8428	6.47316	0	26.64	1
2	Table 29 of muscosc * adl	0	0	1	1	1	0	1	Total		0	0	27	924399	203852	99.3164	0.666163	97.8965	100	-
2	Table 29 of muscosc * adl	0	0	1	1	1	0	1	Total		1	1	1	6362.88	6362.88	0.68362	0.666163	0	2.10351
2	Table 29 of muscosc * adl	0	0	1	1	1	0	1	Total		Total		28	930762	205187	100				1
2	Table 30 of muscosc * adl	0	0	1	1	1	1	0	0	0	0	0	5	148703	30465.4	40.0703	22.5721	0	88.1816
2	Table 30 of muscosc * adl	0	0	1	1	1	1	0	0	0	1	1	1	19294.4	19294.4	5.19916	5.70726	0	17.3639
2	Table 30 of muscosc * adl	0	0	1	1	1	1	0	0	0	Total		6	167998	36061.3	45.2695	25.3406	0	99.2816	1
2	Table 30 of muscosc * adl	0	0	1	1	1	1	0	1	1	0	0	1	203108	203108	54.7305	25.3406	0.718352	100	-
2	Table 30 of muscosc * adl	0	0	1	1	1	1	0	1	1	1	1	0
2	Table 30 of muscosc * adl	0	0	1	1	1	1	0	1	1	Total		1	203108	203108	54.7305	25.3406	0.718352	100	1
2	Table 30 of muscosc * adl	0	0	1	1	1	1	0	Total		0	0	6	351811	205380	94.8008	5.70726	82.6361	100	-
2	Table 30 of muscosc * adl	0	0	1	1	1	1	0	Total		1	1	1	19294.4	19294.4	5.19916	5.70726	0	17.3639
2	Table 30 of muscosc * adl	0	0	1	1	1	1	0	Total		Total		7	371106	206285	100				1
2	Table 31 of muscosc * adl	0	0	1	1	1	1	1	0	0	0	0	5	168570	101885	51.2332	17.5965	13.7272	88.7393
2	Table 31 of muscosc * adl	0	0	1	1	1	1	1	0	0	1	1	3	45669.4	26644.2	13.8803	8.05393	0	31.0468
2	Table 31 of muscosc * adl	0	0	1	1	1	1	1	0	0	Total		8	214239	105311	65.1135	13.9994	35.2745	94.9524	1
2	Table 31 of muscosc * adl	0	0	1	1	1	1	1	1	1	0	0	3	82701.2	54681.9	25.1353	13.3375	0	53.5635	-
2	Table 31 of muscosc * adl	0	0	1	1	1	1	1	1	1	1	1	1	32083.9	32083.9	9.75125	9.17754	0	29.3127
2	Table 31 of muscosc * adl	0	0	1	1	1	1	1	1	1	Total		4	114785	63399.5	34.8865	13.9994	5.04761	64.7255	1
2	Table 31 of muscosc * adl	0	0	1	1	1	1	1	Total		0	0	8	251271	127170	76.3685	15.0798	44.2267	100	-
2	Table 31 of muscosc * adl	0	0	1	1	1	1	1	Total		1	1	4	77753.3	52533.5	23.6315	15.0798	0	55.7733
2	Table 31 of muscosc * adl	0	0	1	1	1	1	1	Total		Total		12	329024	138615	100				1
2	Table 32 of muscosc * adl	0	1	1	0	0	0	0	0	0	0	0	138	6.43134e+06	606809	78.6555	5.08368	67.8199	89.4911
2	Table 32 of muscosc * adl	0	1	1	0	0	0	0	0	0	1	1	21	837143	281104	10.2383	3.41436	2.96076	17.5158
2	Table 32 of muscosc * adl	0	1	1	0	0	0	0	0	0	Total		159	7.26848e+06	566135	88.8938	3.67447	81.0619	96.7257	1
2	Table 32 of muscosc * adl	0	1	1	0	0	0	0	1	1	0	0	21	856938	288939	10.4804	3.578	2.85405	18.1067	-
2	Table 32 of muscosc * adl	0	1	1	0	0	0	0	1	1	1	1	3	51170.9	44343.7	0.625822	0.549641	0	1.79735
2	Table 32 of muscosc * adl	0	1	1	0	0	0	0	1	1	Total		24	908109	295109	11.1062	3.67447	3.27427	18.9381	1
2	Table 32 of muscosc * adl	0	1	1	0	0	0	0	Total		0	0	159	7.28828e+06	533070	89.1359	3.4719	81.7357	96.5361	-
2	Table 32 of muscosc * adl	0	1	1	0	0	0	0	Total		1	1	24	888314	284266	10.8641	3.4719	3.46393	18.2643
2	Table 32 of muscosc * adl	0	1	1	0	0	0	0	Total		Total		183	8.17659e+06	479989	100				1
2	Table 33 of muscosc * adl	0	1	1	0	0	0	1	0	0	0	0	36	1.79009e+06	423068	70.3327	8.65536	51.8842	88.7812
2	Table 33 of muscosc * adl	0	1	1	0	0	0	1	0	0	1	1	7	210813	91648.7	8.28288	3.29291	1.26421	15.3016
2	Table 33 of muscosc * adl	0	1	1	0	0	0	1	0	0	Total		43	2.0009e+06	460214	78.6156	9.03867	59.3501	97.8811	1
2	Table 33 of muscosc * adl	0	1	1	0	0	0	1	1	1	0	0	8	452443	227598	17.7765	8.04172	0.636006	34.917	-
2	Table 33 of muscosc * adl	0	1	1	0	0	0	1	1	1	1	1	2	91826.7	76494.6	3.60788	2.97121	0	9.94087
2	Table 33 of muscosc * adl	0	1	1	0	0	0	1	1	1	Total		10	544269	256182	21.3844	9.03867	2.11895	40.6499	1
2	Table 33 of muscosc * adl	0	1	1	0	0	0	1	Total		0	0	44	2.24253e+06	473690	88.1092	4.27509	78.9971	97.2214	-
2	Table 33 of muscosc * adl	0	1	1	0	0	0	1	Total		1	1	9	302640	119377	11.8908	4.27509	2.77864	21.0029
2	Table 33 of muscosc * adl	0	1	1	0	0	0	1	Total		Total		53	2.54517e+06	511379	100				1
2	Table 34 of muscosc * adl	0	1	1	0	0	1	0	0	0	0	0	43	2.4419e+06	637070	79.4941	6.10647	66.4785	92.5098
2	Table 34 of muscosc * adl	0	1	1	0	0	1	0	0	0	1	1	6	177100	70494.6	5.76535	2.40338	0.642658	10.888
2	Table 34 of muscosc * adl	0	1	1	0	0	1	0	0	0	Total		49	2.619e+06	651001	85.2595	5.94594	72.586	97.933	1
2	Table 34 of muscosc * adl	0	1	1	0	0	1	0	1	1	0	0	9	452799	179064	14.7405	5.94594	2.06702	27.414	-
2	Table 34 of muscosc * adl	0	1	1	0	0	1	0	1	1	1	1	0
2	Table 34 of muscosc * adl	0	1	1	0	0	1	0	1	1	Total		9	452799	179064	14.7405	5.94594	2.06702	27.414	1
2	Table 34 of muscosc * adl	0	1	1	0	0	1	0	Total		0	0	52	2.8947e+06	660733	94.2346	2.40338	89.112	99.3573	-
2	Table 34 of muscosc * adl	0	1	1	0	0	1	0	Total		1	1	6	177100	70494.6	5.76535	2.40338	0.642658	10.888
2	Table 34 of muscosc * adl	0	1	1	0	0	1	0	Total		Total		58	3.0718e+06	670188	100				1
2	Table 35 of muscosc * adl	0	1	1	0	0	1	1	0	0	0	0	10	404355	186432	32.3876	16.552	0	67.6674
2	Table 35 of muscosc * adl	0	1	1	0	0	1	1	0	0	1	1	7	179055	92052.2	14.3417	4.64561	4.43986	24.2436
2	Table 35 of muscosc * adl	0	1	1	0	0	1	1	0	0	Total		17	583410	192684	46.7294	14.3158	16.2159	77.2429	1
2	Table 35 of muscosc * adl	0	1	1	0	0	1	1	1	1	0	0	6	566544	323057	45.3784	13.9891	15.5613	75.1956	-
2	Table 35 of muscosc * adl	0	1	1	0	0	1	1	1	1	1	1	3	98533	54074.5	7.89219	5.26929	0	19.1234
2	Table 35 of muscosc * adl	0	1	1	0	0	1	1	1	1	Total		9	665077	330421	53.2706	14.3158	22.7571	83.7841	1
2	Table 35 of muscosc * adl	0	1	1	0	0	1	1	Total		0	0	16	970900	339010	77.7661	6.90462	63.0492	92.4829	-
2	Table 35 of muscosc * adl	0	1	1	0	0	1	1	Total		1	1	10	277588	106760	22.2339	6.90462	7.51709	36.9508
2	Table 35 of muscosc * adl	0	1	1	0	0	1	1	Total		Total		26	1.24849e+06	395059	100				1
2	Table 36 of muscosc * adl	0	1	1	0	1	0	0	0	0	0	0	34	1.99707e+06	637980	82.3285	5.88329	69.7885	94.8684
2	Table 36 of muscosc * adl	0	1	1	0	1	0	0	0	0	1	1	6	169091	77351.5	6.9707	3.17084	0.21221	13.7292
2	Table 36 of muscosc * adl	0	1	1	0	1	0	0	0	0	Total		40	2.16616e+06	659087	89.2992	4.9033	78.848	99.7503	1
2	Table 36 of muscosc * adl	0	1	1	0	1	0	0	1	1	0	0	5	259574	127334	10.7008	4.9033	0.24969	21.152	-
2	Table 36 of muscosc * adl	0	1	1	0	1	0	0	1	1	1	1	0
2	Table 36 of muscosc * adl	0	1	1	0	1	0	0	1	1	Total		5	259574	127334	10.7008	4.9033	0.24969	21.152	1
2	Table 36 of muscosc * adl	0	1	1	0	1	0	0	Total		0	0	39	2.25665e+06	678817	93.0293	3.17084	86.2708	99.7878	-
2	Table 36 of muscosc * adl	0	1	1	0	1	0	0	Total		1	1	6	169091	77351.5	6.9707	3.17084	0.21221	13.7292
2	Table 36 of muscosc * adl	0	1	1	0	1	0	0	Total		Total		45	2.42574e+06	699946	100				1
2	Table 37 of muscosc * adl	0	1	1	0	1	0	1	0	0	0	0	15	363334	94499.2	44.8253	10.9445	21.4977	68.153
2	Table 37 of muscosc * adl	0	1	1	0	1	0	1	0	0	1	1	5	202151	118833	24.9398	11.2467	0.967996	48.9116
2	Table 37 of muscosc * adl	0	1	1	0	1	0	1	0	0	Total		20	565485	164401	69.7652	11.7832	44.65	94.8804	1
2	Table 37 of muscosc * adl	0	1	1	0	1	0	1	1	1	0	0	4	107363	63812.9	13.2456	7.19116	0	28.5732	-
2	Table 37 of muscosc * adl	0	1	1	0	1	0	1	1	1	1	1	2	137707	98011.4	16.9893	10.9733	0	40.3784
2	Table 37 of muscosc * adl	0	1	1	0	1	0	1	1	1	Total		6	245070	116954	30.2348	11.7832	5.11965	55.35	1
2	Table 37 of muscosc * adl	0	1	1	0	1	0	1	Total		0	0	19	470697	118768	58.0709	12.1974	32.0727	84.0691	-
2	Table 37 of muscosc * adl	0	1	1	0	1	0	1	Total		1	1	7	339858	154038	41.9291	12.1974	15.9309	67.9273
2	Table 37 of muscosc * adl	0	1	1	0	1	0	1	Total		Total		26	810555	201831	100				1
2	Table 38 of muscosc * adl	0	1	1	0	1	1	0	0	0	0	0	4	125654	83428.1	31.7638	16.2495	0	66.3987
2	Table 38 of muscosc * adl	0	1	1	0	1	1	0	0	0	1	1	4	82988.2	45566.4	20.9783	12.1671	0	46.9119
2	Table 38 of muscosc * adl	0	1	1	0	1	1	0	0	0	Total		8	208643	92439.6	52.7421	16.8695	16.7857	88.6985	1
2	Table 38 of muscosc * adl	0	1	1	0	1	1	0	1	1	0	0	2	90487.7	70698.8	22.8741	15.0395	0	54.93	-
2	Table 38 of muscosc * adl	0	1	1	0	1	1	0	1	1	1	1	3	96460.1	57157.6	24.3838	13.5072	0	53.1739
2	Table 38 of muscosc * adl	0	1	1	0	1	1	0	1	1	Total		5	186948	90913.8	47.2579	16.8695	11.3015	83.2143	1
2	Table 38 of muscosc * adl	0	1	1	0	1	1	0	Total		0	0	6	216142	109355	54.6379	15.1872	22.2671	87.0086	-
2	Table 38 of muscosc * adl	0	1	1	0	1	1	0	Total		1	1	7	179448	62096	45.3621	15.1872	12.9914	77.7329
2	Table 38 of muscosc * adl	0	1	1	0	1	1	0	Total		Total		13	395590	125794	100				1
2	Table 39 of muscosc * adl	0	1	1	0	1	1	1	0	0	0	0	8	187348	71152.3	46.3896	16.5352	11.1456	81.6336
2	Table 39 of muscosc * adl	0	1	1	0	1	1	1	0	0	1	1	3	113572	83345.6	28.1218	15.7417	0	61.6745
2	Table 39 of muscosc * adl	0	1	1	0	1	1	1	0	0	Total		11	300920	116441	74.5114	17.3204	37.5938	100	1
2	Table 39 of muscosc * adl	0	1	1	0	1	1	1	1	1	0	0	1	26321	26321	6.51739	6.45559	0	20.2772	-
2	Table 39 of muscosc * adl	0	1	1	0	1	1	1	1	1	1	1	1	76616.6	76616.6	18.9712	16.9125	0	55.0194
2	Table 39 of muscosc * adl	0	1	1	0	1	1	1	1	1	Total		2	102938	81011.7	25.4886	17.3204	0	62.4062	1
2	Table 39 of muscosc * adl	0	1	1	0	1	1	1	Total		0	0	9	213669	75864.6	52.907	17.4409	15.7326	90.0815	-
2	Table 39 of muscosc * adl	0	1	1	0	1	1	1	Total		1	1	4	190189	113210	47.093	17.4409	9.91854	84.2674
2	Table 39 of muscosc * adl	0	1	1	0	1	1	1	Total		Total		13	403857	134839	100				1
2	Table 40 of muscosc * adl	0	1	1	1	0	0	0	0	0	0	0	52	2.6132e+06	597250	60.6684	9.89887	39.5695	81.7674
2	Table 40 of muscosc * adl	0	1	1	1	0	0	0	0	0	1	1	11	283374	107323	6.57884	2.38657	1.49198	11.6657
2	Table 40 of muscosc * adl	0	1	1	1	0	0	0	0	0	Total		63	2.89658e+06	630200	67.2473	10.214	45.4766	89.0179	1
2	Table 40 of muscosc * adl	0	1	1	1	0	0	0	1	1	0	0	15	1.18682e+06	568297	27.5534	11.0798	3.93735	51.1695	-
2	Table 40 of muscosc * adl	0	1	1	1	0	0	0	1	1	1	1	4	223953	162051	5.19932	3.48478	0	12.627
2	Table 40 of muscosc * adl	0	1	1	1	0	0	0	1	1	Total		19	1.41078e+06	574644	32.7527	10.214	10.9821	54.5234	1
2	Table 40 of muscosc * adl	0	1	1	1	0	0	0	Total		0	0	67	3.80003e+06	765773	88.2218	3.83296	80.0521	96.3916	-
2	Table 40 of muscosc * adl	0	1	1	1	0	0	0	Total		1	1	15	507327	193414	11.7782	3.83296	3.60841	19.9479
2	Table 40 of muscosc * adl	0	1	1	1	0	0	0	Total		Total		82	4.30736e+06	848521	100				1
2	Table 41 of muscosc * adl	0	1	1	1	0	0	1	0	0	0	0	22	626298	230475	77.205	7.57527	61.0587	93.3513
2	Table 41 of muscosc * adl	0	1	1	1	0	0	1	0	0	1	1	6	101018	48005.2	12.4526	4.74485	2.33922	22.5661
2	Table 41 of muscosc * adl	0	1	1	1	0	0	1	0	0	Total		28	727316	254634	89.6576	4.95002	79.1069	100	1
2	Table 41 of muscosc * adl	0	1	1	1	0	0	1	1	1	0	0	4	56038.9	31472.2	6.90803	3.92181	0	15.2672	-
2	Table 41 of muscosc * adl	0	1	1	1	0	0	1	1	1	1	1	2	27860.1	21425.6	3.43436	2.76301	0	9.32358
2	Table 41 of muscosc * adl	0	1	1	1	0	0	1	1	1	Total		6	83899	38073.1	10.3424	4.95002	0	20.8931	1
2	Table 41 of muscosc * adl	0	1	1	1	0	0	1	Total		0	0	26	682337	236685	84.113	6.19578	70.907	97.319	-
2	Table 41 of muscosc * adl	0	1	1	1	0	0	1	Total		1	1	8	128878	58100.3	15.887	6.19578	2.68102	29.093
2	Table 41 of muscosc * adl	0	1	1	1	0	0	1	Total		Total		34	811215	262573	100				1
2	Table 42 of muscosc * adl	0	1	1	1	0	1	0	0	0	0	0	18	618786	200558	61.768	9.25233	42.0472	81.4889
2	Table 42 of muscosc * adl	0	1	1	1	0	1	0	0	0	1	1	3	75057	46389.8	7.49229	4.95808	0	18.0602
2	Table 42 of muscosc * adl	0	1	1	1	0	1	0	0	0	Total		21	693843	204586	69.2603	9.62571	48.7436	89.777	1
2	Table 42 of muscosc * adl	0	1	1	1	0	1	0	1	1	0	0	4	297511	136662	29.698	9.74831	8.91995	50.476	-
2	Table 42 of muscosc * adl	0	1	1	1	0	1	0	1	1	1	1	1	10435.7	10435.7	1.0417	1.03737	0	3.2528
2	Table 42 of muscosc * adl	0	1	1	1	0	1	0	1	1	Total		5	307947	137059	30.7397	9.62571	10.223	51.2564	1
2	Table 42 of muscosc * adl	0	1	1	1	0	1	0	Total		0	0	22	916297	279789	91.466	5.72782	79.2574	100	-
2	Table 42 of muscosc * adl	0	1	1	1	0	1	0	Total		1	1	4	85492.7	54232	8.53399	5.72782	0	20.7426
2	Table 42 of muscosc * adl	0	1	1	1	0	1	0	Total		Total		26	1.00179e+06	279048	100				1
2	Table 43 of muscosc * adl	0	1	1	1	0	1	1	0	0	0	0	7	226864	135436	31.5519	14.1103	1.47646	61.6274
2	Table 43 of muscosc * adl	0	1	1	1	0	1	1	0	0	1	1	4	214470	143239	29.8282	17.2262	0	66.5449
2	Table 43 of muscosc * adl	0	1	1	1	0	1	1	0	0	Total		11	441334	198015	61.3801	15.7957	27.7123	95.0479	1
2	Table 43 of muscosc * adl	0	1	1	1	0	1	1	1	1	0	0	5	178386	90000.1	24.8096	10.9376	1.49681	48.1225	-
2	Table 43 of muscosc * adl	0	1	1	1	0	1	1	1	1	1	1	1	99298.4	99298.4	13.8103	12.3641	0	40.1637
2	Table 43 of muscosc * adl	0	1	1	1	0	1	1	1	1	Total		6	277684	146127	38.6199	15.7957	4.95211	72.2877	1
2	Table 43 of muscosc * adl	0	1	1	1	0	1	1	Total		0	0	12	405250	188019	56.3616	17.9304	18.1439	94.5793	-
2	Table 43 of muscosc * adl	0	1	1	1	0	1	1	Total		1	1	5	313768	174291	43.6384	17.9304	5.42074	81.8561
2	Table 43 of muscosc * adl	0	1	1	1	0	1	1	Total		Total		17	719019	254471	100				1
2	Table 44 of muscosc * adl	0	1	1	1	1	0	0	0	0	0	0	17	530301	194078	53.8831	12.542	27.1504	80.6157
2	Table 44 of muscosc * adl	0	1	1	1	1	0	0	0	0	1	1	3	127318	79099.8	12.9365	7.4069	0	28.724
2	Table 44 of muscosc * adl	0	1	1	1	1	0	0	0	0	Total		20	657618	215374	66.8196	11.8932	41.4699	92.1693	1
2	Table 44 of muscosc * adl	0	1	1	1	1	0	0	1	1	0	0	6	297801	154264	30.2591	12.8718	2.82356	57.6946	-
2	Table 44 of muscosc * adl	0	1	1	1	1	0	0	1	1	1	1	2	28751	21056.3	2.92134	2.42355	0	8.08702
2	Table 44 of muscosc * adl	0	1	1	1	1	0	0	1	1	Total		8	326552	144126	33.1804	11.8932	7.8307	58.5301	1
2	Table 44 of muscosc * adl	0	1	1	1	1	0	0	Total		0	0	23	828102	248352	84.1421	7.25869	68.6706	99.6137	-
2	Table 44 of muscosc * adl	0	1	1	1	1	0	0	Total		1	1	5	156068	74684	15.8579	7.25869	0.386343	31.3294
2	Table 44 of muscosc * adl	0	1	1	1	1	0	0	Total		Total		28	984170	265007	100				1
2	Table 45 of muscosc * adl	0	1	1	1	1	0	1	0	0	0	0	23	713666	260289	53.1076	7.13456	37.9006	68.3145
2	Table 45 of muscosc * adl	0	1	1	1	1	0	1	0	0	1	1	7	199300	122178	14.8309	7.38511	0	30.5719
2	Table 45 of muscosc * adl	0	1	1	1	1	0	1	0	0	Total		30	912967	353143	67.9385	12.1219	42.1013	93.7757	1
2	Table 45 of muscosc * adl	0	1	1	1	1	0	1	1	1	0	0	7	233168	93900.1	17.3512	8.38125	0	35.2154	-
2	Table 45 of muscosc * adl	0	1	1	1	1	0	1	1	1	1	1	5	197679	105714	14.7103	7.54883	0	30.8002
2	Table 45 of muscosc * adl	0	1	1	1	1	0	1	1	1	Total		12	430847	146003	32.0615	12.1219	6.22425	57.8987	1
2	Table 45 of muscosc * adl	0	1	1	1	1	0	1	Total		0	0	30	946834	270971	70.4588	7.95986	53.4927	87.4248	-
2	Table 45 of muscosc * adl	0	1	1	1	1	0	1	Total		1	1	12	396979	152755	29.5412	7.95986	12.5752	46.5073
2	Table 45 of muscosc * adl	0	1	1	1	1	0	1	Total		Total		42	1.34381e+06	358091	100				1
2	Table 46 of muscosc * adl	0	1	1	1	1	1	0	0	0	0	0	12	313577	119939	36.4183	10.4982	14.0419	58.7947
2	Table 46 of muscosc * adl	0	1	1	1	1	1	0	0	0	1	1	7	244277	186188	28.3699	22.1371	0	75.554
2	Table 46 of muscosc * adl	0	1	1	1	1	1	0	0	0	Total		19	557854	163990	64.7882	16.2772	30.0941	99.4823	1
2	Table 46 of muscosc * adl	0	1	1	1	1	1	0	1	1	0	0	3	211714	144476	24.5881	16.443	0	59.6356	-
2	Table 46 of muscosc * adl	0	1	1	1	1	1	0	1	1	1	1	4	91474.4	44560	10.6237	4.3036	1.45077	19.7966
2	Table 46 of muscosc * adl	0	1	1	1	1	1	0	1	1	Total		7	303189	151192	35.2118	16.2772	0.517687	69.9059	1
2	Table 46 of muscosc * adl	0	1	1	1	1	1	0	Total		0	0	15	525291	224925	61.0064	22.6774	12.6706	100	-
2	Table 46 of muscosc * adl	0	1	1	1	1	1	0	Total		1	1	11	335751	195154	38.9936	22.6774	0	87.3294
2	Table 46 of muscosc * adl	0	1	1	1	1	1	0	Total		Total		26	861042	142556	100				1
2	Table 47 of muscosc * adl	0	1	1	1	1	1	1	0	0	0	0	10	456037	176108	37.1516	10.8035	14.1245	60.1787
2	Table 47 of muscosc * adl	0	1	1	1	1	1	1	0	0	1	1	6	388348	209085	31.6373	13.3226	3.24074	60.0338
2	Table 47 of muscosc * adl	0	1	1	1	1	1	1	0	0	Total		16	844385	276040	68.7889	9.78684	47.9287	89.649	1
2	Table 47 of muscosc * adl	0	1	1	1	1	1	1	1	1	0	0	4	93158.6	52504.3	7.58928	4.94849	0	18.1367	-
2	Table 47 of muscosc * adl	0	1	1	1	1	1	1	1	1	1	1	4	289959	96780.7	23.6218	7.61357	7.3939	39.8498
2	Table 47 of muscosc * adl	0	1	1	1	1	1	1	1	1	Total		8	383117	106914	31.2111	9.78684	10.351	52.0713	1
2	Table 47 of muscosc * adl	0	1	1	1	1	1	1	Total		0	0	14	549196	185063	44.7409	12.5091	18.0784	71.4034	-
2	Table 47 of muscosc * adl	0	1	1	1	1	1	1	Total		1	1	10	678307	233884	55.2591	12.5091	28.5966	81.9216
2	Table 47 of muscosc * adl	0	1	1	1	1	1	1	Total		Total		24	1.2275e+06	283150	100				1
2	Table 48 of muscosc * adl	1	0	0	0	0	0	0	0	0	0	0	11	889504	393032	69.6842	20.6836	25.5983	100
2	Table 48 of muscosc * adl	1	0	0	0	0	0	0	0	0	1	1	0
2	Table 48 of muscosc * adl	1	0	0	0	0	0	0	0	0	Total		11	889504	393032	69.6842	20.6836	25.5983	100	1
2	Table 48 of muscosc * adl	1	0	0	0	0	0	0	1	1	0	0	3	386975	341601	30.3158	20.6836	0	74.4017	-
2	Table 48 of muscosc * adl	1	0	0	0	0	0	0	1	1	1	1	0
2	Table 48 of muscosc * adl	1	0	0	0	0	0	0	1	1	Total		3	386975	341601	30.3158	20.6836	0	74.4017	1
2	Table 48 of muscosc * adl	1	0	0	0	0	0	0	Total		0	0	14	1.27648e+06	525952	100	0	100	100	-
2	Table 48 of muscosc * adl	1	0	0	0	0	0	0	Total		1	1	0
2	Table 48 of muscosc * adl	1	0	0	0	0	0	0	Total		Total		14	1.27648e+06	525952	100				1
2	Table 49 of muscosc * adl	1	0	0	0	0	0	1	0	0	0	0	4	235955	141839	100	0	100	100
2	Table 49 of muscosc * adl	1	0	0	0	0	0	1	0	0	1	1	0
2	Table 49 of muscosc * adl	1	0	0	0	0	0	1	0	0	Total		4	235955	141839	100	0	100	100	1
2	Table 49 of muscosc * adl	1	0	0	0	0	0	1	1	1	0	0	0							-
2	Table 49 of muscosc * adl	1	0	0	0	0	0	1	1	1	1	1	0
2	Table 49 of muscosc * adl	1	0	0	0	0	0	1	1	1	Total		0							1
2	Table 49 of muscosc * adl	1	0	0	0	0	0	1	Total		0	0	4	235955	141839	100	0	100	100	-
2	Table 49 of muscosc * adl	1	0	0	0	0	0	1	Total		1	1	0
2	Table 49 of muscosc * adl	1	0	0	0	0	0	1	Total		Total		4	235955	141839	100				1
2	Table 50 of muscosc * adl	1	0	0	0	0	1	0	0	0	0	0	0
2	Table 50 of muscosc * adl	1	0	0	0	0	1	0	0	0	1	1	0
2	Table 50 of muscosc * adl	1	0	0	0	0	1	0	0	0	Total		0							1
2	Table 50 of muscosc * adl	1	0	0	0	0	1	0	1	1	0	0	3	375693	297015	100	0	100	100	-
2	Table 50 of muscosc * adl	1	0	0	0	0	1	0	1	1	1	1	0
2	Table 50 of muscosc * adl	1	0	0	0	0	1	0	1	1	Total		3	375693	297015	100	0	100	100	1
2	Table 50 of muscosc * adl	1	0	0	0	0	1	0	Total		0	0	3	375693	297015	100	0	100	100	-
2	Table 50 of muscosc * adl	1	0	0	0	0	1	0	Total		1	1	0
2	Table 50 of muscosc * adl	1	0	0	0	0	1	0	Total		Total		3	375693	297015	100				1
2	Table 51 of muscosc * adl	1	0	0	0	1	0	0	0	0	0	0	2	60495.2	44581.1	100	0	100	100
2	Table 51 of muscosc * adl	1	0	0	0	1	0	0	0	0	1	1	0
2	Table 51 of muscosc * adl	1	0	0	0	1	0	0	0	0	Total		2	60495.2	44581.1	100	0	100	100	1
2	Table 51 of muscosc * adl	1	0	0	0	1	0	0	1	1	0	0	0							-
2	Table 51 of muscosc * adl	1	0	0	0	1	0	0	1	1	1	1	0
2	Table 51 of muscosc * adl	1	0	0	0	1	0	0	1	1	Total		0							1
2	Table 51 of muscosc * adl	1	0	0	0	1	0	0	Total		0	0	2	60495.2	44581.1	100	0	100	100	-
2	Table 51 of muscosc * adl	1	0	0	0	1	0	0	Total		1	1	0
2	Table 51 of muscosc * adl	1	0	0	0	1	0	0	Total		Total		2	60495.2	44581.1	100				1
2	Table 52 of muscosc * adl	1	0	0	0	1	0	1	0	0	0	0	1	10580	10580	100	0	100	100
2	Table 52 of muscosc * adl	1	0	0	0	1	0	1	0	0	1	1	0
2	Table 52 of muscosc * adl	1	0	0	0	1	0	1	0	0	Total		1	10580	10580	100	0	100	100	1
2	Table 52 of muscosc * adl	1	0	0	0	1	0	1	1	1	0	0	0							-
2	Table 52 of muscosc * adl	1	0	0	0	1	0	1	1	1	1	1	0
2	Table 52 of muscosc * adl	1	0	0	0	1	0	1	1	1	Total		0							1
2	Table 52 of muscosc * adl	1	0	0	0	1	0	1	Total		0	0	1	10580	10580	100	0	100	100	-
2	Table 52 of muscosc * adl	1	0	0	0	1	0	1	Total		1	1	0
2	Table 52 of muscosc * adl	1	0	0	0	1	0	1	Total		Total		1	10580	10580	100				1
2	Table 53 of muscosc * adl	1	0	0	1	0	0	0	0	0	0	0	1	221692	221692	100	0	100	100
2	Table 53 of muscosc * adl	1	0	0	1	0	0	0	0	0	1	1	0
2	Table 53 of muscosc * adl	1	0	0	1	0	0	0	0	0	Total		1	221692	221692	100	0	100	100	1
2	Table 53 of muscosc * adl	1	0	0	1	0	0	0	1	1	0	0	0							-
2	Table 53 of muscosc * adl	1	0	0	1	0	0	0	1	1	1	1	0
2	Table 53 of muscosc * adl	1	0	0	1	0	0	0	1	1	Total		0							1
2	Table 53 of muscosc * adl	1	0	0	1	0	0	0	Total		0	0	1	221692	221692	100	0	100	100	-
2	Table 53 of muscosc * adl	1	0	0	1	0	0	0	Total		1	1	0
2	Table 53 of muscosc * adl	1	0	0	1	0	0	0	Total		Total		1	221692	221692	100				1
2	Table 54 of muscosc * adl	1	0	0	1	0	0	1	0	0	0	0	3	30974	23622.9	100	0	100	100
2	Table 54 of muscosc * adl	1	0	0	1	0	0	1	0	0	1	1	0
2	Table 54 of muscosc * adl	1	0	0	1	0	0	1	0	0	Total		3	30974	23622.9	100	0	100	100	1
2	Table 54 of muscosc * adl	1	0	0	1	0	0	1	1	1	0	0	0							-
2	Table 54 of muscosc * adl	1	0	0	1	0	0	1	1	1	1	1	0
2	Table 54 of muscosc * adl	1	0	0	1	0	0	1	1	1	Total		0							1
2	Table 54 of muscosc * adl	1	0	0	1	0	0	1	Total		0	0	3	30974	23622.9	100	0	100	100	-
2	Table 54 of muscosc * adl	1	0	0	1	0	0	1	Total		1	1	0
2	Table 54 of muscosc * adl	1	0	0	1	0	0	1	Total		Total		3	30974	23622.9	100				1
2	Table 55 of muscosc * adl	1	0	0	1	0	1	0	0	0	0	0	1	31821.5	31821.5	24.0384	25.8235	0	79.0798
2	Table 55 of muscosc * adl	1	0	0	1	0	1	0	0	0	1	1	1	100556	100556	75.9616	25.8235	20.9202	100
2	Table 55 of muscosc * adl	1	0	0	1	0	1	0	0	0	Total		2	132378	105471	100	0	100	100	1
2	Table 55 of muscosc * adl	1	0	0	1	0	1	0	1	1	0	0	0							-
2	Table 55 of muscosc * adl	1	0	0	1	0	1	0	1	1	1	1	0
2	Table 55 of muscosc * adl	1	0	0	1	0	1	0	1	1	Total		0							1
2	Table 55 of muscosc * adl	1	0	0	1	0	1	0	Total		0	0	1	31821.5	31821.5	24.0384	25.8235	0	79.0798	-
2	Table 55 of muscosc * adl	1	0	0	1	0	1	0	Total		1	1	1	100556	100556	75.9616	25.8235	20.9202	100
2	Table 55 of muscosc * adl	1	0	0	1	0	1	0	Total		Total		2	132378	105471	100				1
2	Table 56 of muscosc * adl	1	0	0	1	1	1	1	0	0	0	0	1	21498.1	21498.1	100	0	100	100
2	Table 56 of muscosc * adl	1	0	0	1	1	1	1	0	0	1	1	0
2	Table 56 of muscosc * adl	1	0	0	1	1	1	1	0	0	Total		1	21498.1	21498.1	100	0	100	100	1
2	Table 56 of muscosc * adl	1	0	0	1	1	1	1	1	1	0	0	0							-
2	Table 56 of muscosc * adl	1	0	0	1	1	1	1	1	1	1	1	0
2	Table 56 of muscosc * adl	1	0	0	1	1	1	1	1	1	Total		0							1
2	Table 56 of muscosc * adl	1	0	0	1	1	1	1	Total		0	0	1	21498.1	21498.1	100	0	100	100	-
2	Table 56 of muscosc * adl	1	0	0	1	1	1	1	Total		1	1	0
2	Table 56 of muscosc * adl	1	0	0	1	1	1	1	Total		Total		1	21498.1	21498.1	100				1
2	Table 57 of muscosc * adl	1	0	1	0	0	0	0	0	0	0	0	18	1.14059e+06	476046	80.5195	10.9456	57.1895	100
2	Table 57 of muscosc * adl	1	0	1	0	0	0	0	0	0	1	1	3	194565	156060	13.7352	10.6457	0	36.4259
2	Table 57 of muscosc * adl	1	0	1	0	0	0	0	0	0	Total		21	1.33516e+06	503705	94.2548	5.2379	83.0904	100	1
2	Table 57 of muscosc * adl	1	0	1	0	0	0	0	1	1	0	0	2	71316.3	71316.3	5.03454	5.05542	0	15.8099	-
2	Table 57 of muscosc * adl	1	0	1	0	0	0	0	1	1	1	1	1	10067.4	10067.4	0.710703	0.81932	0	2.45704
2	Table 57 of muscosc * adl	1	0	1	0	0	0	0	1	1	Total		3	81383.7	72023.4	5.74524	5.2379	0	16.9096	1
2	Table 57 of muscosc * adl	1	0	1	0	0	0	0	Total		0	0	20	1.21191e+06	484667	85.5541	10.0764	64.0766	100	-
2	Table 57 of muscosc * adl	1	0	1	0	0	0	0	Total		1	1	4	204633	146266	14.4459	10.0764	0	35.9234
2	Table 57 of muscosc * adl	1	0	1	0	0	0	0	Total		Total		24	1.41654e+06	507751	100				1
2	Table 58 of muscosc * adl	1	0	1	0	0	0	1	0	0	0	0	7	184300	74268.1	77.5678	16.6795	42.0162	100
2	Table 58 of muscosc * adl	1	0	1	0	0	0	1	0	0	1	1	0
2	Table 58 of muscosc * adl	1	0	1	0	0	0	1	0	0	Total		7	184300	74268.1	77.5678	16.6795	42.0162	100	1
2	Table 58 of muscosc * adl	1	0	1	0	0	0	1	1	1	0	0	2	53298.5	47062.1	22.4322	16.6795	0	57.9838	-
2	Table 58 of muscosc * adl	1	0	1	0	0	0	1	1	1	1	1	0
2	Table 58 of muscosc * adl	1	0	1	0	0	0	1	1	1	Total		2	53298.5	47062.1	22.4322	16.6795	0	57.9838	1
2	Table 58 of muscosc * adl	1	0	1	0	0	0	1	Total		0	0	9	237598	89208.9	100	0	100	100	-
2	Table 58 of muscosc * adl	1	0	1	0	0	0	1	Total		1	1	0
2	Table 58 of muscosc * adl	1	0	1	0	0	0	1	Total		Total		9	237598	89208.9	100				1
2	Table 59 of muscosc * adl	1	0	1	0	0	1	0	0	0	0	0	2	18811.1	13337.1	13.9872	11.3928	0	38.2704
2	Table 59 of muscosc * adl	1	0	1	0	0	1	0	0	0	1	1	1	14748	14748	10.966	11.4071	0	35.2796
2	Table 59 of muscosc * adl	1	0	1	0	0	1	0	0	0	Total		3	33559	19884.2	24.9532	17.2384	0	61.696	1
2	Table 59 of muscosc * adl	1	0	1	0	0	1	0	1	1	0	0	2	92717.6	70627.8	68.9411	19.6891	26.9748	100	-
2	Table 59 of muscosc * adl	1	0	1	0	0	1	0	1	1	1	1	1	8211.45	8211.45	6.10571	6.63043	0	20.2381
2	Table 59 of muscosc * adl	1	0	1	0	0	1	0	1	1	Total		3	100929	71103.6	75.0468	17.2384	38.304	100	1
2	Table 59 of muscosc * adl	1	0	1	0	0	1	0	Total		0	0	4	111529	71876.1	82.9283	13.8413	53.4262	100	-
2	Table 59 of muscosc * adl	1	0	1	0	0	1	0	Total		1	1	2	22959.4	16879.9	17.0717	13.8413	0	46.5738
2	Table 59 of muscosc * adl	1	0	1	0	0	1	0	Total		Total		6	134488	73831.6	100				1
2	Table 60 of muscosc * adl	1	0	1	0	1	0	0	0	0	0	0	3	79232.7	52578.2	51.0083	27.4406	0	100
2	Table 60 of muscosc * adl	1	0	1	0	1	0	0	0	0	1	1	2	76100.3	66578	48.9917	27.4406	0	100
2	Table 60 of muscosc * adl	1	0	1	0	1	0	0	0	0	Total		5	155333	84835.7	100	0	100	100	1
2	Table 60 of muscosc * adl	1	0	1	0	1	0	0	1	1	0	0	0							-
2	Table 60 of muscosc * adl	1	0	1	0	1	0	0	1	1	1	1	0
2	Table 60 of muscosc * adl	1	0	1	0	1	0	0	1	1	Total		0							1
2	Table 60 of muscosc * adl	1	0	1	0	1	0	0	Total		0	0	3	79232.7	52578.2	51.0083	27.4406	0	100	-
2	Table 60 of muscosc * adl	1	0	1	0	1	0	0	Total		1	1	2	76100.3	66578	48.9917	27.4406	0	100
2	Table 60 of muscosc * adl	1	0	1	0	1	0	0	Total		Total		5	155333	84835.7	100				1
2	Table 61 of muscosc * adl	1	0	1	0	1	0	1	0	0	0	0	5	409458	365254	100	0	100	100
2	Table 61 of muscosc * adl	1	0	1	0	1	0	1	0	0	1	1	0
2	Table 61 of muscosc * adl	1	0	1	0	1	0	1	0	0	Total		5	409458	365254	100	0	100	100	1
2	Table 61 of muscosc * adl	1	0	1	0	1	0	1	1	1	0	0	0							-
2	Table 61 of muscosc * adl	1	0	1	0	1	0	1	1	1	1	1	0
2	Table 61 of muscosc * adl	1	0	1	0	1	0	1	1	1	Total		0							1
2	Table 61 of muscosc * adl	1	0	1	0	1	0	1	Total		0	0	5	409458	365254	100	0	100	100	-
2	Table 61 of muscosc * adl	1	0	1	0	1	0	1	Total		1	1	0
2	Table 61 of muscosc * adl	1	0	1	0	1	0	1	Total		Total		5	409458	365254	100				1
2	Table 62 of muscosc * adl	1	0	1	0	1	1	1	0	0	0	0	1	20944.7	20944.7	67.9165	30.8157	2.23436	100
2	Table 62 of muscosc * adl	1	0	1	0	1	1	1	0	0	1	1	1	9894.22	9894.22	32.0835	30.8157	0	97.7656
2	Table 62 of muscosc * adl	1	0	1	0	1	1	1	0	0	Total		2	30839	23164.2	100	0	100	100	1
2	Table 62 of muscosc * adl	1	0	1	0	1	1	1	1	1	0	0	0							-
2	Table 62 of muscosc * adl	1	0	1	0	1	1	1	1	1	1	1	0
2	Table 62 of muscosc * adl	1	0	1	0	1	1	1	1	1	Total		0							1
2	Table 62 of muscosc * adl	1	0	1	0	1	1	1	Total		0	0	1	20944.7	20944.7	67.9165	30.8157	2.23436	100	-
2	Table 62 of muscosc * adl	1	0	1	0	1	1	1	Total		1	1	1	9894.22	9894.22	32.0835	30.8157	0	97.7656
2	Table 62 of muscosc * adl	1	0	1	0	1	1	1	Total		Total		2	30839	23164.2	100				1
2	Table 63 of muscosc * adl	1	0	1	1	0	0	0	0	0	0	0	6	161692	87962.6	77.7857	14.1384	47.6504	100
2	Table 63 of muscosc * adl	1	0	1	1	0	0	0	0	0	1	1	1	10588.8	10588.8	5.094	5.47757	0	16.7692
2	Table 63 of muscosc * adl	1	0	1	1	0	0	0	0	0	Total		7	172281	88597.6	82.8797	13.6982	53.6826	100	1
2	Table 63 of muscosc * adl	1	0	1	1	0	0	0	1	1	0	0	1	35587.7	35587.7	17.1203	13.6982	0	46.3174	-
2	Table 63 of muscosc * adl	1	0	1	1	0	0	0	1	1	1	1	0
2	Table 63 of muscosc * adl	1	0	1	1	0	0	0	1	1	Total		1	35587.7	35587.7	17.1203	13.6982	0	46.3174	1
2	Table 63 of muscosc * adl	1	0	1	1	0	0	0	Total		0	0	7	197280	105083	94.906	5.47757	83.2308	100	-
2	Table 63 of muscosc * adl	1	0	1	1	0	0	0	Total		1	1	1	10588.8	10588.8	5.094	5.47757	0	16.7692
2	Table 63 of muscosc * adl	1	0	1	1	0	0	0	Total		Total		8	207868	105615	100				1
2	Table 64 of muscosc * adl	1	0	1	1	0	0	1	0	0	0	0	4	82801.1	40886.4	52.6766	11.7876	27.5519	77.8013
2	Table 64 of muscosc * adl	1	0	1	1	0	0	1	0	0	1	1	2	19084.1	14261.3	12.141	9.74915	0	32.9208
2	Table 64 of muscosc * adl	1	0	1	1	0	0	1	0	0	Total		6	101885	43302.2	64.8176	12.8573	37.4129	92.2223	1
2	Table 64 of muscosc * adl	1	0	1	1	0	0	1	1	1	0	0	2	18256.2	13016.6	11.6143	9.0877	0	30.9842	-
2	Table 64 of muscosc * adl	1	0	1	1	0	0	1	1	1	1	1	1	37046.2	37046.2	23.5681	14.8234	0	55.1635
2	Table 64 of muscosc * adl	1	0	1	1	0	0	1	1	1	Total		3	55302.4	39266.4	35.1824	12.8573	7.77766	62.5871	1
2	Table 64 of muscosc * adl	1	0	1	1	0	0	1	Total		0	0	6	101057	42908.4	64.2909	12.9053	36.784	91.7978	-
2	Table 64 of muscosc * adl	1	0	1	1	0	0	1	Total		1	1	3	56130.3	39696.4	35.7091	12.9053	8.20218	63.216
2	Table 64 of muscosc * adl	1	0	1	1	0	0	1	Total		Total		9	157188	74055.5	100				1
2	Table 65 of muscosc * adl	1	0	1	1	0	1	0	0	0	0	0	1	9214.28	9214.28	100	0	100	100
2	Table 65 of muscosc * adl	1	0	1	1	0	1	0	0	0	1	1	0
2	Table 65 of muscosc * adl	1	0	1	1	0	1	0	0	0	Total		1	9214.28	9214.28	100	0	100	100	1
2	Table 65 of muscosc * adl	1	0	1	1	0	1	0	1	1	0	0	0							-
2	Table 65 of muscosc * adl	1	0	1	1	0	1	0	1	1	1	1	0
2	Table 65 of muscosc * adl	1	0	1	1	0	1	0	1	1	Total		0							1
2	Table 65 of muscosc * adl	1	0	1	1	0	1	0	Total		0	0	1	9214.28	9214.28	100	0	100	100	-
2	Table 65 of muscosc * adl	1	0	1	1	0	1	0	Total		1	1	0
2	Table 65 of muscosc * adl	1	0	1	1	0	1	0	Total		Total		1	9214.28	9214.28	100				1
2	Table 66 of muscosc * adl	1	0	1	1	0	1	1	0	0	0	0	1	9139.89	9139.89	100	0	100	100
2	Table 66 of muscosc * adl	1	0	1	1	0	1	1	0	0	1	1	0
2	Table 66 of muscosc * adl	1	0	1	1	0	1	1	0	0	Total		1	9139.89	9139.89	100	0	100	100	1
2	Table 66 of muscosc * adl	1	0	1	1	0	1	1	1	1	0	0	0							-
2	Table 66 of muscosc * adl	1	0	1	1	0	1	1	1	1	1	1	0
2	Table 66 of muscosc * adl	1	0	1	1	0	1	1	1	1	Total		0							1
2	Table 66 of muscosc * adl	1	0	1	1	0	1	1	Total		0	0	1	9139.89	9139.89	100	0	100	100	-
2	Table 66 of muscosc * adl	1	0	1	1	0	1	1	Total		1	1	0
2	Table 66 of muscosc * adl	1	0	1	1	0	1	1	Total		Total		1	9139.89	9139.89	100				1
2	Table 67 of muscosc * adl	1	0	1	1	1	0	0	0	0	0	0	3	60852.6	51994.2	29.5792	24.0162	0	80.7685
2	Table 67 of muscosc * adl	1	0	1	1	1	0	0	0	0	1	1	0
2	Table 67 of muscosc * adl	1	0	1	1	1	0	0	0	0	Total		3	60852.6	51994.2	29.5792	24.0162	0	80.7685	1
2	Table 67 of muscosc * adl	1	0	1	1	1	0	0	1	1	0	0	3	144875	112153	70.4208	24.0162	19.2315	100	-
2	Table 67 of muscosc * adl	1	0	1	1	1	0	0	1	1	1	1	0
2	Table 67 of muscosc * adl	1	0	1	1	1	0	0	1	1	Total		3	144875	112153	70.4208	24.0162	19.2315	100	1
2	Table 67 of muscosc * adl	1	0	1	1	1	0	0	Total		0	0	6	205728	123620	100	0	100	100	-
2	Table 67 of muscosc * adl	1	0	1	1	1	0	0	Total		1	1	0
2	Table 67 of muscosc * adl	1	0	1	1	1	0	0	Total		Total		6	205728	123620	100				1
2	Table 68 of muscosc * adl	1	0	1	1	1	0	1	0	0	0	0	4	158293	105146	83.7842	16.3105	49.0191	100
2	Table 68 of muscosc * adl	1	0	1	1	1	0	1	0	0	1	1	0
2	Table 68 of muscosc * adl	1	0	1	1	1	0	1	0	0	Total		4	158293	105146	83.7842	16.3105	49.0191	100	1
2	Table 68 of muscosc * adl	1	0	1	1	1	0	1	1	1	0	0	1	30636.4	30636.4	16.2158	16.3105	0	50.9809	-
2	Table 68 of muscosc * adl	1	0	1	1	1	0	1	1	1	1	1	0
2	Table 68 of muscosc * adl	1	0	1	1	1	0	1	1	1	Total		1	30636.4	30636.4	16.2158	16.3105	0	50.9809	1
2	Table 68 of muscosc * adl	1	0	1	1	1	0	1	Total		0	0	5	188929	109519	100	0	100	100	-
2	Table 68 of muscosc * adl	1	0	1	1	1	0	1	Total		1	1	0
2	Table 68 of muscosc * adl	1	0	1	1	1	0	1	Total		Total		5	188929	109519	100				1
2	Table 69 of muscosc * adl	1	0	1	1	1	1	0	0	0	0	0	1	149491	149491	100	0	100	100
2	Table 69 of muscosc * adl	1	0	1	1	1	1	0	0	0	1	1	0
2	Table 69 of muscosc * adl	1	0	1	1	1	1	0	0	0	Total		1	149491	149491	100	0	100	100	1
2	Table 69 of muscosc * adl	1	0	1	1	1	1	0	1	1	0	0	0							-
2	Table 69 of muscosc * adl	1	0	1	1	1	1	0	1	1	1	1	0
2	Table 69 of muscosc * adl	1	0	1	1	1	1	0	1	1	Total		0							1
2	Table 69 of muscosc * adl	1	0	1	1	1	1	0	Total		0	0	1	149491	149491	100	0	100	100	-
2	Table 69 of muscosc * adl	1	0	1	1	1	1	0	Total		1	1	0
2	Table 69 of muscosc * adl	1	0	1	1	1	1	0	Total		Total		1	149491	149491	100				1
2	Table 70 of muscosc * adl	1	1	1	0	0	0	0	0	0	0	0	11	386786	187263	31.4313	13.6735	2.28694	60.5757
2	Table 70 of muscosc * adl	1	1	1	0	0	0	0	0	0	1	1	10	314947	170278	25.5935	11.593	0.88347	50.3034
2	Table 70 of muscosc * adl	1	1	1	0	0	0	0	0	0	Total		21	701733	253143	57.0248	14.6656	25.7658	88.2837	1
2	Table 70 of muscosc * adl	1	1	1	0	0	0	0	1	1	0	0	9	476531	255992	38.7242	14.9282	6.90547	70.5429	-
2	Table 70 of muscosc * adl	1	1	1	0	0	0	0	1	1	1	1	1	52312.6	52312.6	4.25106	4.22265	0	13.2514
2	Table 70 of muscosc * adl	1	1	1	0	0	0	0	1	1	Total		10	528843	261176	42.9752	14.6656	11.7163	74.2342	1
2	Table 70 of muscosc * adl	1	1	1	0	0	0	0	Total		0	0	20	863317	308828	70.1555	12.2468	44.052	96.2589	-
2	Table 70 of muscosc * adl	1	1	1	0	0	0	0	Total		1	1	11	367260	181786	29.8445	12.2468	3.74107	55.948
2	Table 70 of muscosc * adl	1	1	1	0	0	0	0	Total		Total		31	1.23058e+06	371751	100				1
2	Table 71 of muscosc * adl	1	1	1	0	0	0	1	0	0	0	0	9	385137	199536	52.1381	19.9633	9.58737	94.6887
2	Table 71 of muscosc * adl	1	1	1	0	0	0	1	0	0	1	1	4	269135	213282	36.4342	20.5552	0	80.2466
2	Table 71 of muscosc * adl	1	1	1	0	0	0	1	0	0	Total		13	654272	303355	88.5722	11.1569	64.7919	100	1
2	Table 71 of muscosc * adl	1	1	1	0	0	0	1	1	1	0	0	2	84415.4	84415.4	11.4278	11.1569	0	35.2081	-
2	Table 71 of muscosc * adl	1	1	1	0	0	0	1	1	1	1	1	0
2	Table 71 of muscosc * adl	1	1	1	0	0	0	1	1	1	Total		2	84415.4	84415.4	11.4278	11.1569	0	35.2081	1
2	Table 71 of muscosc * adl	1	1	1	0	0	0	1	Total		0	0	11	469552	216657	63.5658	20.5552	19.7534	100	-
2	Table 71 of muscosc * adl	1	1	1	0	0	0	1	Total		1	1	4	269135	213282	36.4342	20.5552	0	80.2466
2	Table 71 of muscosc * adl	1	1	1	0	0	0	1	Total		Total		15	738687	314882	100				1
2	Table 72 of muscosc * adl	1	1	1	0	0	1	0	0	0	0	0	9	203367	85112	61.3384	21.0455	16.4809	100
2	Table 72 of muscosc * adl	1	1	1	0	0	1	0	0	0	1	1	0
2	Table 72 of muscosc * adl	1	1	1	0	0	1	0	0	0	Total		9	203367	85112	61.3384	21.0455	16.4809	100	1
2	Table 72 of muscosc * adl	1	1	1	0	0	1	0	1	1	0	0	2	28075	19858.2	8.46785	6.11286	0	21.4971	-
2	Table 72 of muscosc * adl	1	1	1	0	0	1	0	1	1	1	1	1	100107	100107	30.1937	22.6328	0	78.4343
2	Table 72 of muscosc * adl	1	1	1	0	0	1	0	1	1	Total		3	128182	102058	38.6616	21.0455	0	83.5191	1
2	Table 72 of muscosc * adl	1	1	1	0	0	1	0	Total		0	0	11	231442	90547.1	69.8063	22.6328	21.5657	100	-
2	Table 72 of muscosc * adl	1	1	1	0	0	1	0	Total		1	1	1	100107	100107	30.1937	22.6328	0	78.4343
2	Table 72 of muscosc * adl	1	1	1	0	0	1	0	Total		Total		12	331549	134982	100				1
2	Table 73 of muscosc * adl	1	1	1	0	0	1	1	0	0	0	0	5	120309	52663.3	21.2051	13.1078	0	49.1438
2	Table 73 of muscosc * adl	1	1	1	0	0	1	1	0	0	1	1	4	316355	209275	55.7591	17.5819	18.2841	93.2341
2	Table 73 of muscosc * adl	1	1	1	0	0	1	1	0	0	Total		9	436664	201437	76.9642	10.9616	53.6002	100	1
2	Table 73 of muscosc * adl	1	1	1	0	0	1	1	1	1	0	0	2	45719.7	37926	8.05833	7.21003	0	23.4261	-
2	Table 73 of muscosc * adl	1	1	1	0	0	1	1	1	1	1	1	2	84976.2	65216.2	14.9775	9.04007	0	34.2459
2	Table 73 of muscosc * adl	1	1	1	0	0	1	1	1	1	Total		4	130696	75442.3	23.0358	10.9616	0	46.3998	1
2	Table 73 of muscosc * adl	1	1	1	0	0	1	1	Total		0	0	7	166029	58714.7	29.2634	15.8687	0	63.0867	-
2	Table 73 of muscosc * adl	1	1	1	0	0	1	1	Total		1	1	6	401331	242292	70.7366	15.8687	36.9133	100
2	Table 73 of muscosc * adl	1	1	1	0	0	1	1	Total		Total		13	567360	235824	100				1
2	Table 74 of muscosc * adl	1	1	1	0	1	0	0	0	0	0	0	2	89203.5	69103.3	94.4917	6.584	80.4582	100
2	Table 74 of muscosc * adl	1	1	1	0	1	0	0	0	0	1	1	0
2	Table 74 of muscosc * adl	1	1	1	0	1	0	0	0	0	Total		2	89203.5	69103.3	94.4917	6.584	80.4582	100	1
2	Table 74 of muscosc * adl	1	1	1	0	1	0	0	1	1	0	0	0							-
2	Table 74 of muscosc * adl	1	1	1	0	1	0	0	1	1	1	1	1	5200.07	5200.07	5.50834	6.584	0	19.5418
2	Table 74 of muscosc * adl	1	1	1	0	1	0	0	1	1	Total		1	5200.07	5200.07	5.50834	6.584	0	19.5418	1
2	Table 74 of muscosc * adl	1	1	1	0	1	0	0	Total		0	0	2	89203.5	69103.3	94.4917	6.584	80.4582	100	-
2	Table 74 of muscosc * adl	1	1	1	0	1	0	0	Total		1	1	1	5200.07	5200.07	5.50834	6.584	0	19.5418
2	Table 74 of muscosc * adl	1	1	1	0	1	0	0	Total		Total		3	94403.5	69298.7	100				1
2	Table 75 of muscosc * adl	1	1	1	0	1	0	1	0	0	0	0	6	173986	80273.7	41.5426	18.42	2.28132	80.8039
2	Table 75 of muscosc * adl	1	1	1	0	1	0	1	0	0	1	1	1	20208.9	20208.9	4.82529	5.26108	0	16.039
2	Table 75 of muscosc * adl	1	1	1	0	1	0	1	0	0	Total		7	194195	84163.3	46.3679	20.3651	2.96068	89.7751	1
2	Table 75 of muscosc * adl	1	1	1	0	1	0	1	1	1	0	0	3	224618	192104	53.6321	20.3651	10.2249	97.0393	-
2	Table 75 of muscosc * adl	1	1	1	0	1	0	1	1	1	1	1	0
2	Table 75 of muscosc * adl	1	1	1	0	1	0	1	1	1	Total		3	224618	192104	53.6321	20.3651	10.2249	97.0393	1
2	Table 75 of muscosc * adl	1	1	1	0	1	0	1	Total		0	0	9	398604	232795	95.1747	5.26108	83.961	100	-
2	Table 75 of muscosc * adl	1	1	1	0	1	0	1	Total		1	1	1	20208.9	20208.9	4.82529	5.26108	0	16.039
2	Table 75 of muscosc * adl	1	1	1	0	1	0	1	Total		Total		10	418813	234164	100				1
2	Table 76 of muscosc * adl	1	1	1	0	1	1	0	0	0	0	0	1	19180.1	19180.1	42.2359	34.5028	0	100
2	Table 76 of muscosc * adl	1	1	1	0	1	1	0	0	0	1	1	0
2	Table 76 of muscosc * adl	1	1	1	0	1	1	0	0	0	Total		1	19180.1	19180.1	42.2359	34.5028	0	100	1
2	Table 76 of muscosc * adl	1	1	1	0	1	1	0	1	1	0	0	0							-
2	Table 76 of muscosc * adl	1	1	1	0	1	1	0	1	1	1	1	1	26231.8	26231.8	57.7641	34.5028	0	100
2	Table 76 of muscosc * adl	1	1	1	0	1	1	0	1	1	Total		1	26231.8	26231.8	57.7641	34.5028	0	100	1
2	Table 76 of muscosc * adl	1	1	1	0	1	1	0	Total		0	0	1	19180.1	19180.1	42.2359	34.5028	0	100	-
2	Table 76 of muscosc * adl	1	1	1	0	1	1	0	Total		1	1	1	26231.8	26231.8	57.7641	34.5028	0	100
2	Table 76 of muscosc * adl	1	1	1	0	1	1	0	Total		Total		2	45412	32495.9	100				1
2	Table 77 of muscosc * adl	1	1	1	0	1	1	1	0	0	0	0	3	31540.2	18359.9	18.8308	11.4151	0	43.1615
2	Table 77 of muscosc * adl	1	1	1	0	1	1	1	0	0	1	1	1	23329.8	23329.8	13.9289	10.5289	0	36.3707
2	Table 77 of muscosc * adl	1	1	1	0	1	1	1	0	0	Total		4	54870	29687.8	32.7597	11.6725	7.88041	57.6389	1
2	Table 77 of muscosc * adl	1	1	1	0	1	1	1	1	1	0	0	3	95743.5	55903	57.1628	18.2284	18.3099	96.0158	-
2	Table 77 of muscosc * adl	1	1	1	0	1	1	1	1	1	1	1	1	16879	16879	10.0775	11.69	0	34.9942
2	Table 77 of muscosc * adl	1	1	1	0	1	1	1	1	1	Total		4	112623	48008.2	67.2403	11.6725	42.3611	92.1196	1
2	Table 77 of muscosc * adl	1	1	1	0	1	1	1	Total		0	0	6	127284	58840.8	75.9937	15.358	43.2589	100	-
2	Table 77 of muscosc * adl	1	1	1	0	1	1	1	Total		1	1	2	40208.9	28795.5	24.0063	15.358	0	56.7411
2	Table 77 of muscosc * adl	1	1	1	0	1	1	1	Total		Total		8	167493	66203.5	100				1
2	Table 78 of muscosc * adl	1	1	1	1	0	0	0	0	0	0	0	9	643352	379043	59.2372	14.0149	29.3651	89.1093
2	Table 78 of muscosc * adl	1	1	1	1	0	0	0	0	0	1	1	5	84341.4	32165	7.7658	4.411	0	17.1676
2	Table 78 of muscosc * adl	1	1	1	1	0	0	0	0	0	Total		14	727694	380406	67.003	12.7848	39.7529	94.2531	1
2	Table 78 of muscosc * adl	1	1	1	1	0	0	0	1	1	0	0	4	323577	189718	29.7936	12.5303	3.08593	56.5013	-
2	Table 78 of muscosc * adl	1	1	1	1	0	0	0	1	1	1	1	2	34790.7	24805.4	3.20338	2.62334	0	8.79489
2	Table 78 of muscosc * adl	1	1	1	1	0	0	0	1	1	Total		6	358368	191333	32.997	12.7848	5.74685	60.2471	1
2	Table 78 of muscosc * adl	1	1	1	1	0	0	0	Total		0	0	13	966929	487595	89.0308	6.12098	75.9843	100	-
2	Table 78 of muscosc * adl	1	1	1	1	0	0	0	Total		1	1	7	119132	44343.2	10.9692	6.12098	0	24.0157
2	Table 78 of muscosc * adl	1	1	1	1	0	0	0	Total		Total		20	1.08606e+06	489607	100				1
2	Table 79 of muscosc * adl	1	1	1	1	0	0	1	0	0	0	0	13	504027	208594	58.8444	16.0895	24.5505	93.1384
2	Table 79 of muscosc * adl	1	1	1	1	0	0	1	0	0	1	1	4	152471	77867.2	17.8008	8.10676	0.521683	35.08
2	Table 79 of muscosc * adl	1	1	1	1	0	0	1	0	0	Total		17	656498	248037	76.6453	18.1768	37.9024	100	1
2	Table 79 of muscosc * adl	1	1	1	1	0	0	1	1	1	0	0	1	14073.4	14073.4	1.64305	1.36705	0	4.55686	-
2	Table 79 of muscosc * adl	1	1	1	1	0	0	1	1	1	1	1	2	185970	177072	21.7117	16.8112	0	57.5439
2	Table 79 of muscosc * adl	1	1	1	1	0	0	1	1	1	Total		3	200043	191128	23.3547	18.1768	0	62.0976	1
2	Table 79 of muscosc * adl	1	1	1	1	0	0	1	Total		0	0	14	518100	209068	60.4875	14.8881	28.7543	92.2207	-
2	Table 79 of muscosc * adl	1	1	1	1	0	0	1	Total		1	1	6	338441	195820	39.5125	14.8881	7.7793	71.2457
2	Table 79 of muscosc * adl	1	1	1	1	0	0	1	Total		Total		20	856541	318224	100				1
2	Table 80 of muscosc * adl	1	1	1	1	0	1	0	0	0	0	0	5	185402	146689	23.8941	16.825	0	59.7557
2	Table 80 of muscosc * adl	1	1	1	1	0	1	0	0	0	1	1	4	490090	318033	63.1614	23.7456	12.5489	100
2	Table 80 of muscosc * adl	1	1	1	1	0	1	0	0	0	Total		9	675492	345478	87.0556	13.1652	58.9945	100	1
2	Table 80 of muscosc * adl	1	1	1	1	0	1	0	1	1	0	0	0							-
2	Table 80 of muscosc * adl	1	1	1	1	0	1	0	1	1	1	1	2	100440	74949.7	12.9444	13.1652	0	41.0055
2	Table 80 of muscosc * adl	1	1	1	1	0	1	0	1	1	Total		2	100440	74949.7	12.9444	13.1652	0	41.0055	1
2	Table 80 of muscosc * adl	1	1	1	1	0	1	0	Total		0	0	5	185402	146689	23.8941	16.825	0	59.7557	-
2	Table 80 of muscosc * adl	1	1	1	1	0	1	0	Total		1	1	6	590530	263981	76.1059	16.825	40.2443	100
2	Table 80 of muscosc * adl	1	1	1	1	0	1	0	Total		Total		11	775932	296472	100				1
2	Table 81 of muscosc * adl	1	1	1	1	0	1	1	0	0	0	0	3	152589	110717	40.5347	17.1889	3.89743	77.1719
2	Table 81 of muscosc * adl	1	1	1	1	0	1	1	0	0	1	1	1	30329.6	30329.6	8.05693	8.30728	0	25.7635
2	Table 81 of muscosc * adl	1	1	1	1	0	1	1	0	0	Total		4	182919	114796	48.5916	16.4884	13.4474	83.7358	1
2	Table 81 of muscosc * adl	1	1	1	1	0	1	1	1	1	0	0	4	170343	98923.1	45.2508	16.7409	9.5685	80.9331	-
2	Table 81 of muscosc * adl	1	1	1	1	0	1	1	1	1	1	1	1	23179.7	23179.7	6.15757	6.24955	0	19.4782
2	Table 81 of muscosc * adl	1	1	1	1	0	1	1	1	1	Total		5	193522	101603	51.4084	16.4884	16.2642	86.5526	1
2	Table 81 of muscosc * adl	1	1	1	1	0	1	1	Total		0	0	7	322932	172341	85.7855	10.6157	63.1588	100	-
2	Table 81 of muscosc * adl	1	1	1	1	0	1	1	Total		1	1	2	53509.3	38173.1	14.2145	10.6157	0	36.8412
2	Table 81 of muscosc * adl	1	1	1	1	0	1	1	Total		Total		9	376441	178264	100				1
2	Table 82 of muscosc * adl	1	1	1	1	1	0	0	0	0	0	0	2	41019.8	30375.1	35.3829	22.1326	0	82.5575
2	Table 82 of muscosc * adl	1	1	1	1	1	0	0	0	0	1	1	3	74911.3	46707.6	64.6171	22.1326	17.4425	100
2	Table 82 of muscosc * adl	1	1	1	1	1	0	0	0	0	Total		5	115931	55715.7	100	0	100	100	1
2	Table 82 of muscosc * adl	1	1	1	1	1	0	0	1	1	0	0	0							-
2	Table 82 of muscosc * adl	1	1	1	1	1	0	0	1	1	1	1	0
2	Table 82 of muscosc * adl	1	1	1	1	1	0	0	1	1	Total		0							1
2	Table 82 of muscosc * adl	1	1	1	1	1	0	0	Total		0	0	2	41019.8	30375.1	35.3829	22.1326	0	82.5575	-
2	Table 82 of muscosc * adl	1	1	1	1	1	0	0	Total		1	1	3	74911.3	46707.6	64.6171	22.1326	17.4425	100
2	Table 82 of muscosc * adl	1	1	1	1	1	0	0	Total		Total		5	115931	55715.7	100				1
2	Table 83 of muscosc * adl	1	1	1	1	1	0	1	0	0	0	0	13	226377	58807.5	50.623	12.1465	24.7333	76.5126
2	Table 83 of muscosc * adl	1	1	1	1	1	0	1	0	0	1	1	3	90516.4	56689.3	20.2415	9.56385	0	40.6263
2	Table 83 of muscosc * adl	1	1	1	1	1	0	1	0	0	Total		16	316894	95699.7	70.8644	13.4173	42.2662	99.4627	1
2	Table 83 of muscosc * adl	1	1	1	1	1	0	1	1	1	0	0	4	116140	80086.8	25.9715	11.134	2.23996	49.703	-
2	Table 83 of muscosc * adl	1	1	1	1	1	0	1	1	1	1	1	1	14149.3	14149.3	3.16409	2.58466	0	8.67316
2	Table 83 of muscosc * adl	1	1	1	1	1	0	1	1	1	Total		5	130289	92885.3	29.1356	13.4173	0.537286	57.7338	1
2	Table 83 of muscosc * adl	1	1	1	1	1	0	1	Total		0	0	17	342517	117019	76.5944	8.12497	59.2765	93.9124	-
2	Table 83 of muscosc * adl	1	1	1	1	1	0	1	Total		1	1	4	104666	58428.4	23.4056	8.12497	6.08761	40.7235
2	Table 83 of muscosc * adl	1	1	1	1	1	0	1	Total		Total		21	447183	158430	100				1
2	Table 84 of muscosc * adl	1	1	1	1	1	1	0	0	0	0	0	1	8265.04	8265.04	4.37404	5.4544	0	15.9998
2	Table 84 of muscosc * adl	1	1	1	1	1	1	0	0	0	1	1	0
2	Table 84 of muscosc * adl	1	1	1	1	1	1	0	0	0	Total		1	8265.04	8265.04	4.37404	5.4544	0	15.9998	1
2	Table 84 of muscosc * adl	1	1	1	1	1	1	0	1	1	0	0	2	180692	151232	95.626	5.4544	84.0002	100	-
2	Table 84 of muscosc * adl	1	1	1	1	1	1	0	1	1	1	1	0
2	Table 84 of muscosc * adl	1	1	1	1	1	1	0	1	1	Total		2	180692	151232	95.626	5.4544	84.0002	100	1
2	Table 84 of muscosc * adl	1	1	1	1	1	1	0	Total		0	0	3	188957	151457	100	0	100	100	-
2	Table 84 of muscosc * adl	1	1	1	1	1	1	0	Total		1	1	0
2	Table 84 of muscosc * adl	1	1	1	1	1	1	0	Total		Total		3	188957	151457	100				1
2	Table 85 of muscosc * adl	1	1	1	1	1	1	1	0	0	0	0	4	283410	182099	54.7896	26.2463	0	100
2	Table 85 of muscosc * adl	1	1	1	1	1	1	1	0	0	1	1	3	61254.6	40551	11.8419	7.6199	0	28.0833
2	Table 85 of muscosc * adl	1	1	1	1	1	1	1	0	0	Total		7	344665	186560	66.6315	24.7438	13.8913	100	1
2	Table 85 of muscosc * adl	1	1	1	1	1	1	1	1	1	0	0	2	134326	122634	25.9683	23.8082	0	76.7142	-
2	Table 85 of muscosc * adl	1	1	1	1	1	1	1	1	1	1	1	1	38278.9	38278.9	7.40018	7.23818	0	22.828
2	Table 85 of muscosc * adl	1	1	1	1	1	1	1	1	1	Total		3	172605	128469	33.3685	24.7438	0	86.1087	1
2	Table 85 of muscosc * adl	1	1	1	1	1	1	1	Total		0	0	6	417737	155272	80.7579	10.2244	58.9651	100	-
2	Table 85 of muscosc * adl	1	1	1	1	1	1	1	Total		1	1	4	99533.5	55764.3	19.2421	10.2244	0	41.0349
2	Table 85 of muscosc * adl	1	1	1	1	1	1	1	Total		Total		10	517270	167376	100				1
3	Table 1 of muscosc * adl	0	0	0	0	0	0	0	0	0	0	0	355	1.80888e+07	1.63303e+06	94.2354	2.4891	88.93	99.5408
3	Table 1 of muscosc * adl	0	0	0	0	0	0	0	0	0	1	1	4	110006	66552.3	0.573086	0.336439	0	1.29019
3	Table 1 of muscosc * adl	0	0	0	0	0	0	0	0	0	Total		359	1.81988e+07	1.65034e+06	94.8085	2.48486	89.5121	100	1
3	Table 1 of muscosc * adl	0	0	0	0	0	0	0	1	1	0	0	11	972028	488001	5.06387	2.4987	0	10.3897	-
3	Table 1 of muscosc * adl	0	0	0	0	0	0	0	1	1	1	1	1	24507.2	24507.2	0.127673	0.124447	0	0.392926
3	Table 1 of muscosc * adl	0	0	0	0	0	0	0	1	1	Total		12	996535	486853	5.19154	2.48486	0	10.4879	1
3	Table 1 of muscosc * adl	0	0	0	0	0	0	0	Total		0	0	366	1.90608e+07	1.65314e+06	99.2992	0.351376	98.5503	100	-
3	Table 1 of muscosc * adl	0	0	0	0	0	0	0	Total		1	1	5	134513	70921.1	0.700759	0.351376	0	1.4497
3	Table 1 of muscosc * adl	0	0	0	0	0	0	0	Total		Total		371	1.91953e+07	1.67814e+06	100				1
3	Table 2 of muscosc * adl	0	0	0	0	0	0	1	0	0	0	0	37	1.63055e+06	460768	88.2627	8.84576	69.4084	100
3	Table 2 of muscosc * adl	0	0	0	0	0	0	1	0	0	1	1	1	16101.4	16101.4	0.871581	0.811199	0	2.60061
3	Table 2 of muscosc * adl	0	0	0	0	0	0	1	0	0	Total		38	1.64665e+06	466751	89.1342	8.87379	70.2202	100	1
3	Table 2 of muscosc * adl	0	0	0	0	0	0	1	1	1	0	0	1	159824	159824	8.6514	8.55244	0	26.8805	-
3	Table 2 of muscosc * adl	0	0	0	0	0	0	1	1	1	1	1	2	40907.8	29226.1	2.21437	1.79522	0	6.04079
3	Table 2 of muscosc * adl	0	0	0	0	0	0	1	1	1	Total		3	200732	162475	10.8658	8.87379	0	29.7798	1
3	Table 2 of muscosc * adl	0	0	0	0	0	0	1	Total		0	0	38	1.79037e+06	460041	96.9141	1.97639	92.7015	100	-
3	Table 2 of muscosc * adl	0	0	0	0	0	0	1	Total		1	1	3	57009.2	33368	3.08595	1.97639	0	7.29852
3	Table 2 of muscosc * adl	0	0	0	0	0	0	1	Total		Total		41	1.84738e+06	458130	100				1
3	Table 3 of muscosc * adl	0	0	0	0	0	1	0	0	0	0	0	35	1.66011e+06	395332	96.4742	2.24092	91.6978	100
3	Table 3 of muscosc * adl	0	0	0	0	0	1	0	0	0	1	1	1	8727.63	8727.63	0.507192	0.532258	0	1.64167
3	Table 3 of muscosc * adl	0	0	0	0	0	1	0	0	0	Total		36	1.66883e+06	394255	96.9814	2.0939	92.5184	100	1
3	Table 3 of muscosc * adl	0	0	0	0	0	1	0	1	1	0	0	2	30367.4	21958.7	1.76475	1.30605	0	4.54853	-
3	Table 3 of muscosc * adl	0	0	0	0	0	1	0	1	1	1	1	1	21575.3	21575.3	1.25381	1.41735	0	4.27482
3	Table 3 of muscosc * adl	0	0	0	0	0	1	0	1	1	Total		3	51942.7	30784.4	3.01856	2.0939	0	7.48161	1
3	Table 3 of muscosc * adl	0	0	0	0	0	1	0	Total		0	0	37	1.69047e+06	396368	98.239	1.59163	94.8465	100	-
3	Table 3 of muscosc * adl	0	0	0	0	0	1	0	Total		1	1	2	30303	23273.7	1.76101	1.59163	0	5.15349
3	Table 3 of muscosc * adl	0	0	0	0	0	1	0	Total		Total		39	1.72078e+06	383826	100				1
3	Table 4 of muscosc * adl	0	0	0	0	0	1	1	0	0	0	0	4	241942	174584	82.029	15.4686	49.0585	100
3	Table 4 of muscosc * adl	0	0	0	0	0	1	1	0	0	1	1	0
3	Table 4 of muscosc * adl	0	0	0	0	0	1	1	0	0	Total		4	241942	174584	82.029	15.4686	49.0585	100	1
3	Table 4 of muscosc * adl	0	0	0	0	0	1	1	1	1	0	0	1	37128.7	37128.7	12.5882	13.3063	0	40.95	-
3	Table 4 of muscosc * adl	0	0	0	0	0	1	1	1	1	1	1	1	15876.5	15876.5	5.38281	6.04568	0	18.2689
3	Table 4 of muscosc * adl	0	0	0	0	0	1	1	1	1	Total		2	53005.1	40380.7	17.971	15.4686	0	50.9415	1
3	Table 4 of muscosc * adl	0	0	0	0	0	1	1	Total		0	0	5	279071	178489	94.6172	6.04568	81.7311	100	-
3	Table 4 of muscosc * adl	0	0	0	0	0	1	1	Total		1	1	1	15876.5	15876.5	5.38281	6.04568	0	18.2689
3	Table 4 of muscosc * adl	0	0	0	0	0	1	1	Total		Total		6	294947	179194	100				1
3	Table 5 of muscosc * adl	0	0	0	0	1	0	0	0	0	0	0	20	907227	226398	91.2024	6.5755	77.1871	100
3	Table 5 of muscosc * adl	0	0	0	0	1	0	0	0	0	1	1	0
3	Table 5 of muscosc * adl	0	0	0	0	1	0	0	0	0	Total		20	907227	226398	91.2024	6.5755	77.1871	100	1
3	Table 5 of muscosc * adl	0	0	0	0	1	0	0	1	1	0	0	2	87512.9	64433	8.79757	6.5755	0	22.8129	-
3	Table 5 of muscosc * adl	0	0	0	0	1	0	0	1	1	1	1	0
3	Table 5 of muscosc * adl	0	0	0	0	1	0	0	1	1	Total		2	87512.9	64433	8.79757	6.5755	0	22.8129	1
3	Table 5 of muscosc * adl	0	0	0	0	1	0	0	Total		0	0	22	994740	223760	100	0	100	100	-
3	Table 5 of muscosc * adl	0	0	0	0	1	0	0	Total		1	1	0
3	Table 5 of muscosc * adl	0	0	0	0	1	0	0	Total		Total		22	994740	223760	100				1
3	Table 6 of muscosc * adl	0	0	0	0	1	0	1	0	0	0	0	3	88698.2	52862.8	100	0	100	100
3	Table 6 of muscosc * adl	0	0	0	0	1	0	1	0	0	1	1	0
3	Table 6 of muscosc * adl	0	0	0	0	1	0	1	0	0	Total		3	88698.2	52862.8	100	0	100	100	1
3	Table 6 of muscosc * adl	0	0	0	0	1	0	1	1	1	0	0	0							-
3	Table 6 of muscosc * adl	0	0	0	0	1	0	1	1	1	1	1	0
3	Table 6 of muscosc * adl	0	0	0	0	1	0	1	1	1	Total		0							1
3	Table 6 of muscosc * adl	0	0	0	0	1	0	1	Total		0	0	3	88698.2	52862.8	100	0	100	100	-
3	Table 6 of muscosc * adl	0	0	0	0	1	0	1	Total		1	1	0
3	Table 6 of muscosc * adl	0	0	0	0	1	0	1	Total		Total		3	88698.2	52862.8	100				1
3	Table 7 of muscosc * adl	0	0	0	0	1	1	0	0	0	0	0	1	25988.5	25988.5	100	0	100	100
3	Table 7 of muscosc * adl	0	0	0	0	1	1	0	0	0	1	1	0
3	Table 7 of muscosc * adl	0	0	0	0	1	1	0	0	0	Total		1	25988.5	25988.5	100	0	100	100	1
3	Table 7 of muscosc * adl	0	0	0	0	1	1	0	1	1	0	0	0							-
3	Table 7 of muscosc * adl	0	0	0	0	1	1	0	1	1	1	1	0
3	Table 7 of muscosc * adl	0	0	0	0	1	1	0	1	1	Total		0							1
3	Table 7 of muscosc * adl	0	0	0	0	1	1	0	Total		0	0	1	25988.5	25988.5	100	0	100	100	-
3	Table 7 of muscosc * adl	0	0	0	0	1	1	0	Total		1	1	0
3	Table 7 of muscosc * adl	0	0	0	0	1	1	0	Total		Total		1	25988.5	25988.5	100				1
3	Table 8 of muscosc * adl	0	0	0	1	0	0	0	0	0	0	0	44	2.02598e+06	513162	83.7856	9.17501	64.2295	100
3	Table 8 of muscosc * adl	0	0	0	1	0	0	0	0	0	1	1	3	280215	226689	11.5885	8.7669	0	30.2747
3	Table 8 of muscosc * adl	0	0	0	1	0	0	0	0	0	Total		47	2.30619e+06	549072	95.3741	2.82797	89.3464	100	1
3	Table 8 of muscosc * adl	0	0	0	1	0	0	0	1	1	0	0	4	91339.8	58181.7	3.77742	2.66426	0	9.45614	-
3	Table 8 of muscosc * adl	0	0	0	1	0	0	0	1	1	1	1	1	20517.5	20517.5	0.848512	0.836013	0	2.63043
3	Table 8 of muscosc * adl	0	0	0	1	0	0	0	1	1	Total		5	111857	61693.4	4.62593	2.82797	0	10.6536	1
3	Table 8 of muscosc * adl	0	0	0	1	0	0	0	Total		0	0	48	2.11732e+06	500736	87.563	8.74428	68.925	100	-
3	Table 8 of muscosc * adl	0	0	0	1	0	0	0	Total		1	1	4	300733	227615	12.437	8.74428	0	31.075
3	Table 8 of muscosc * adl	0	0	0	1	0	0	0	Total		Total		52	2.41805e+06	540733	100				1
3	Table 9 of muscosc * adl	0	0	0	1	0	0	1	0	0	0	0	12	402961	203136	91.1496	9.35574	71.2083	100
3	Table 9 of muscosc * adl	0	0	0	1	0	0	1	0	0	1	1	2	39126.7	28612	8.85043	9.35574	0	28.7917
3	Table 9 of muscosc * adl	0	0	0	1	0	0	1	0	0	Total		14	442088	182524	100	0	100	100	1
3	Table 9 of muscosc * adl	0	0	0	1	0	0	1	1	1	0	0	0							-
3	Table 9 of muscosc * adl	0	0	0	1	0	0	1	1	1	1	1	0
3	Table 9 of muscosc * adl	0	0	0	1	0	0	1	1	1	Total		0							1
3	Table 9 of muscosc * adl	0	0	0	1	0	0	1	Total		0	0	12	402961	203136	91.1496	9.35574	71.2083	100	-
3	Table 9 of muscosc * adl	0	0	0	1	0	0	1	Total		1	1	2	39126.7	28612	8.85043	9.35574	0	28.7917
3	Table 9 of muscosc * adl	0	0	0	1	0	0	1	Total		Total		14	442088	182524	100				1
3	Table 10 of muscosc * adl	0	0	0	1	0	1	0	0	0	0	0	3	118189	88217.8	52.0057	12.9396	24.4256	79.5858
3	Table 10 of muscosc * adl	0	0	0	1	0	1	0	0	0	1	1	1	25687.1	25687.1	11.3028	12.0873	0	37.0664
3	Table 10 of muscosc * adl	0	0	0	1	0	1	0	0	0	Total		4	143876	91881.5	63.3085	10.3376	41.2744	85.3426	1
3	Table 10 of muscosc * adl	0	0	0	1	0	1	0	1	1	0	0	3	83385.9	54632.7	36.6915	10.3376	14.6574	58.7256	-
3	Table 10 of muscosc * adl	0	0	0	1	0	1	0	1	1	1	1	0
3	Table 10 of muscosc * adl	0	0	0	1	0	1	0	1	1	Total		3	83385.9	54632.7	36.6915	10.3376	14.6574	58.7256	1
3	Table 10 of muscosc * adl	0	0	0	1	0	1	0	Total		0	0	6	201575	135771	88.6972	12.0873	62.9336	100	-
3	Table 10 of muscosc * adl	0	0	0	1	0	1	0	Total		1	1	1	25687.1	25687.1	11.3028	12.0873	0	37.0664
3	Table 10 of muscosc * adl	0	0	0	1	0	1	0	Total		Total		7	227262	138180	100				1
3	Table 11 of muscosc * adl	0	0	0	1	0	1	1	0	0	0	0	1	47926.4	47926.4	53.7054	35.1612	0	100
3	Table 11 of muscosc * adl	0	0	0	1	0	1	1	0	0	1	1	1	41313	41313	46.2946	35.1612	0	100
3	Table 11 of muscosc * adl	0	0	0	1	0	1	1	0	0	Total		2	89239.4	63274.8	100	0	100	100	1
3	Table 11 of muscosc * adl	0	0	0	1	0	1	1	1	1	0	0	0							-
3	Table 11 of muscosc * adl	0	0	0	1	0	1	1	1	1	1	1	0
3	Table 11 of muscosc * adl	0	0	0	1	0	1	1	1	1	Total		0							1
3	Table 11 of muscosc * adl	0	0	0	1	0	1	1	Total		0	0	1	47926.4	47926.4	53.7054	35.1612	0	100	-
3	Table 11 of muscosc * adl	0	0	0	1	0	1	1	Total		1	1	1	41313	41313	46.2946	35.1612	0	100
3	Table 11 of muscosc * adl	0	0	0	1	0	1	1	Total		Total		2	89239.4	63274.8	100				1
3	Table 12 of muscosc * adl	0	0	0	1	1	0	0	0	0	0	0	5	249587	135328	100	0	100	100
3	Table 12 of muscosc * adl	0	0	0	1	1	0	0	0	0	1	1	0
3	Table 12 of muscosc * adl	0	0	0	1	1	0	0	0	0	Total		5	249587	135328	100	0	100	100	1
3	Table 12 of muscosc * adl	0	0	0	1	1	0	0	1	1	0	0	0							-
3	Table 12 of muscosc * adl	0	0	0	1	1	0	0	1	1	1	1	0
3	Table 12 of muscosc * adl	0	0	0	1	1	0	0	1	1	Total		0							1
3	Table 12 of muscosc * adl	0	0	0	1	1	0	0	Total		0	0	5	249587	135328	100	0	100	100	-
3	Table 12 of muscosc * adl	0	0	0	1	1	0	0	Total		1	1	0
3	Table 12 of muscosc * adl	0	0	0	1	1	0	0	Total		Total		5	249587	135328	100				1
3	Table 13 of muscosc * adl	0	0	0	1	1	0	1	0	0	0	0	3	103605	70311.2	100	0	100	100
3	Table 13 of muscosc * adl	0	0	0	1	1	0	1	0	0	1	1	0
3	Table 13 of muscosc * adl	0	0	0	1	1	0	1	0	0	Total		3	103605	70311.2	100	0	100	100	1
3	Table 13 of muscosc * adl	0	0	0	1	1	0	1	1	1	0	0	0							-
3	Table 13 of muscosc * adl	0	0	0	1	1	0	1	1	1	1	1	0
3	Table 13 of muscosc * adl	0	0	0	1	1	0	1	1	1	Total		0							1
3	Table 13 of muscosc * adl	0	0	0	1	1	0	1	Total		0	0	3	103605	70311.2	100	0	100	100	-
3	Table 13 of muscosc * adl	0	0	0	1	1	0	1	Total		1	1	0
3	Table 13 of muscosc * adl	0	0	0	1	1	0	1	Total		Total		3	103605	70311.2	100				1
3	Table 14 of muscosc * adl	0	0	0	1	1	1	0	0	0	0	0	1	79986	79986	100	0	100	100
3	Table 14 of muscosc * adl	0	0	0	1	1	1	0	0	0	1	1	0
3	Table 14 of muscosc * adl	0	0	0	1	1	1	0	0	0	Total		1	79986	79986	100	0	100	100	1
3	Table 14 of muscosc * adl	0	0	0	1	1	1	0	1	1	0	0	0							-
3	Table 14 of muscosc * adl	0	0	0	1	1	1	0	1	1	1	1	0
3	Table 14 of muscosc * adl	0	0	0	1	1	1	0	1	1	Total		0							1
3	Table 14 of muscosc * adl	0	0	0	1	1	1	0	Total		0	0	1	79986	79986	100	0	100	100	-
3	Table 14 of muscosc * adl	0	0	0	1	1	1	0	Total		1	1	0
3	Table 14 of muscosc * adl	0	0	0	1	1	1	0	Total		Total		1	79986	79986	100				1
3	Table 15 of muscosc * adl	0	0	0	1	1	1	1	0	0	0	0	1	38881.4	38881.4	68.8729	30.3181	4.25142	100
3	Table 15 of muscosc * adl	0	0	0	1	1	1	1	0	0	1	1	0
3	Table 15 of muscosc * adl	0	0	0	1	1	1	1	0	0	Total		1	38881.4	38881.4	68.8729	30.3181	4.25142	100	1
3	Table 15 of muscosc * adl	0	0	0	1	1	1	1	1	1	0	0	1	17572.4	17572.4	31.1271	30.3181	0	95.7486	-
3	Table 15 of muscosc * adl	0	0	0	1	1	1	1	1	1	1	1	0
3	Table 15 of muscosc * adl	0	0	0	1	1	1	1	1	1	Total		1	17572.4	17572.4	31.1271	30.3181	0	95.7486	1
3	Table 15 of muscosc * adl	0	0	0	1	1	1	1	Total		0	0	2	56453.9	42668	100	0	100	100	-
3	Table 15 of muscosc * adl	0	0	0	1	1	1	1	Total		1	1	0
3	Table 15 of muscosc * adl	0	0	0	1	1	1	1	Total		Total		2	56453.9	42668	100				1
3	Table 16 of muscosc * adl	0	0	1	0	0	0	0	0	0	0	0	241	1.12514e+07	1.06376e+06	86.6734	2.71843	80.8792	92.4676
3	Table 16 of muscosc * adl	0	0	1	0	0	0	0	0	0	1	1	11	333946	118162	2.5725	0.958223	0.530095	4.6149
3	Table 16 of muscosc * adl	0	0	1	0	0	0	0	0	0	Total		252	1.15854e+07	1.0688e+06	89.2459	3.06012	82.7234	95.7684	1
3	Table 16 of muscosc * adl	0	0	1	0	0	0	0	1	1	0	0	21	1.37286e+06	468357	10.5756	3.05959	4.05424	17.097	-
3	Table 16 of muscosc * adl	0	0	1	0	0	0	0	1	1	1	1	1	23171.2	23171.2	0.178495	0.180026	0	0.562212
3	Table 16 of muscosc * adl	0	0	1	0	0	0	0	1	1	Total		22	1.39603e+06	468930	10.7541	3.06012	4.23162	17.2766	1
3	Table 16 of muscosc * adl	0	0	1	0	0	0	0	Total		0	0	262	1.26243e+07	1.3093e+06	97.249	1.02785	95.0582	99.4398	-
3	Table 16 of muscosc * adl	0	0	1	0	0	0	0	Total		1	1	12	357118	126670	2.75099	1.02785	0.560181	4.94181
3	Table 16 of muscosc * adl	0	0	1	0	0	0	0	Total		Total		274	1.29814e+07	1.29635e+06	100				1
3	Table 17 of muscosc * adl	0	0	1	0	0	0	1	0	0	0	0	75	4.30961e+06	800843	94.3965	1.90931	90.3269	98.4661
3	Table 17 of muscosc * adl	0	0	1	0	0	0	1	0	0	1	1	4	79189.1	44448	1.73454	1.09351	0	4.0653
3	Table 17 of muscosc * adl	0	0	1	0	0	0	1	0	0	Total		79	4.3888e+06	788340	96.131	1.50517	92.9228	99.3392	1
3	Table 17 of muscosc * adl	0	0	1	0	0	0	1	1	1	0	0	5	116018	63574.6	2.54122	1.43848	0	5.60726	-
3	Table 17 of muscosc * adl	0	0	1	0	0	0	1	1	1	1	1	3	60617.8	35923.6	1.32776	0.781284	0	2.99302
3	Table 17 of muscosc * adl	0	0	1	0	0	0	1	1	1	Total		8	176636	66048	3.86898	1.50517	0.660794	7.07716	1
3	Table 17 of muscosc * adl	0	0	1	0	0	0	1	Total		0	0	80	4.42563e+06	802085	96.9377	1.17387	94.4357	99.4397	-
3	Table 17 of muscosc * adl	0	0	1	0	0	0	1	Total		1	1	7	139807	44742.2	3.06229	1.17387	0.560253	5.56433
3	Table 17 of muscosc * adl	0	0	1	0	0	0	1	Total		Total		87	4.56543e+06	795162	100				1
3	Table 18 of muscosc * adl	0	0	1	0	0	1	0	0	0	0	0	19	738025	141156	66.0448	5.21957	54.9195	77.17
3	Table 18 of muscosc * adl	0	0	1	0	0	1	0	0	0	1	1	5	222596	153684	19.9198	13.8909	0	49.5275
3	Table 18 of muscosc * adl	0	0	1	0	0	1	0	0	0	Total		24	960620	210863	85.9645	14.1525	55.7991	100	1
3	Table 18 of muscosc * adl	0	0	1	0	0	1	0	1	1	0	0	2	156841	156841	14.0355	14.1525	0	44.2009	-
3	Table 18 of muscosc * adl	0	0	1	0	0	1	0	1	1	1	1	0
3	Table 18 of muscosc * adl	0	0	1	0	0	1	0	1	1	Total		2	156841	156841	14.0355	14.1525	0	44.2009	1
3	Table 18 of muscosc * adl	0	0	1	0	0	1	0	Total		0	0	21	894866	204396	80.0802	13.8909	50.4725	100	-
3	Table 18 of muscosc * adl	0	0	1	0	0	1	0	Total		1	1	5	222596	153684	19.9198	13.8909	0	49.5275
3	Table 18 of muscosc * adl	0	0	1	0	0	1	0	Total		Total		26	1.11746e+06	140328	100				1
3	Table 19 of muscosc * adl	0	0	1	0	0	1	1	0	0	0	0	10	480764	213277	75.1398	8.08915	57.8982	92.3814
3	Table 19 of muscosc * adl	0	0	1	0	0	1	1	0	0	1	1	2	30704.1	22251.4	4.79882	4.90106	0	15.2452
3	Table 19 of muscosc * adl	0	0	1	0	0	1	1	0	0	Total		12	511468	202992	79.9386	9.62989	59.413	100	1
3	Table 19 of muscosc * adl	0	0	1	0	0	1	1	1	1	0	0	4	64967.9	35047	10.154	5.21161	0	21.2623	-
3	Table 19 of muscosc * adl	0	0	1	0	0	1	1	1	1	1	1	1	63390	63390	9.90738	7.72222	0	26.3669
3	Table 19 of muscosc * adl	0	0	1	0	0	1	1	1	1	Total		5	128358	84968.7	20.0614	9.62989	0	40.587	1
3	Table 19 of muscosc * adl	0	0	1	0	0	1	1	Total		0	0	14	545732	225513	85.2938	5.60339	73.3505	97.2371	-
3	Table 19 of muscosc * adl	0	0	1	0	0	1	1	Total		1	1	3	94094.1	46153.6	14.7062	5.60339	2.76287	26.6495
3	Table 19 of muscosc * adl	0	0	1	0	0	1	1	Total		Total		17	639826	252709	100				1
3	Table 20 of muscosc * adl	0	0	1	0	1	0	0	0	0	0	0	48	1.73016e+06	375086	86.8108	4.96171	76.2352	97.3864
3	Table 20 of muscosc * adl	0	0	1	0	1	0	0	0	0	1	1	2	67150.4	60077.2	3.36927	2.92744	0	9.60896
3	Table 20 of muscosc * adl	0	0	1	0	1	0	0	0	0	Total		50	1.79731e+06	385703	90.1801	4.28202	81.0531	99.307	1
3	Table 20 of muscosc * adl	0	0	1	0	1	0	0	1	1	0	0	6	195714	90487.3	9.81994	4.28202	0.693021	18.9469	-
3	Table 20 of muscosc * adl	0	0	1	0	1	0	0	1	1	1	1	0
3	Table 20 of muscosc * adl	0	0	1	0	1	0	0	1	1	Total		6	195714	90487.3	9.81994	4.28202	0.693021	18.9469	1
3	Table 20 of muscosc * adl	0	0	1	0	1	0	0	Total		0	0	54	1.92587e+06	397525	96.6307	2.92744	90.391	100	-
3	Table 20 of muscosc * adl	0	0	1	0	1	0	0	Total		1	1	2	67150.4	60077.2	3.36927	2.92744	0	9.60896
3	Table 20 of muscosc * adl	0	0	1	0	1	0	0	Total		Total		56	1.99302e+06	407558	100				1
3	Table 21 of muscosc * adl	0	0	1	0	1	0	1	0	0	0	0	24	1.09712e+06	300259	84.6894	6.00914	71.8813	97.4976
3	Table 21 of muscosc * adl	0	0	1	0	1	0	1	0	0	1	1	3	54137.2	33431.6	4.17898	2.64462	0	9.81586
3	Table 21 of muscosc * adl	0	0	1	0	1	0	1	0	0	Total		27	1.15126e+06	303072	88.8684	5.34807	77.4693	100	1
3	Table 21 of muscosc * adl	0	0	1	0	1	0	1	1	1	0	0	3	102850	59819.7	7.93921	4.45078	0	17.4258	-
3	Table 21 of muscosc * adl	0	0	1	0	1	0	1	1	1	1	1	1	41356	41356	3.19237	3.15667	0	9.92066
3	Table 21 of muscosc * adl	0	0	1	0	1	0	1	1	1	Total		4	144206	72723.6	11.1316	5.34807	0	22.5307	1
3	Table 21 of muscosc * adl	0	0	1	0	1	0	1	Total		0	0	27	1.19997e+06	314355	92.6286	4.8066	82.3836	100	-
3	Table 21 of muscosc * adl	0	0	1	0	1	0	1	Total		1	1	4	95493.2	62178.6	7.37135	4.8066	0	17.6164
3	Table 21 of muscosc * adl	0	0	1	0	1	0	1	Total		Total		31	1.29546e+06	319916	100				1
3	Table 22 of muscosc * adl	0	0	1	0	1	1	0	0	0	0	0	3	68363.1	42693.8	8.87146	5.71563	0	21.054
3	Table 22 of muscosc * adl	0	0	1	0	1	1	0	0	0	1	1	2	55627.8	39431	7.21881	4.22028	0	16.2141
3	Table 22 of muscosc * adl	0	0	1	0	1	1	0	0	0	Total		5	123991	58116.8	16.0903	6.46492	2.31063	29.8699	1
3	Table 22 of muscosc * adl	0	0	1	0	1	1	0	1	1	0	0	6	646604	214386	83.9097	6.46492	70.1301	97.6894	-
3	Table 22 of muscosc * adl	0	0	1	0	1	1	0	1	1	1	1	0
3	Table 22 of muscosc * adl	0	0	1	0	1	1	0	1	1	Total		6	646604	214386	83.9097	6.46492	70.1301	97.6894	1
3	Table 22 of muscosc * adl	0	0	1	0	1	1	0	Total		0	0	9	714967	218881	92.7812	4.22028	83.7859	100	-
3	Table 22 of muscosc * adl	0	0	1	0	1	1	0	Total		1	1	2	55627.8	39431	7.21881	4.22028	0	16.2141
3	Table 22 of muscosc * adl	0	0	1	0	1	1	0	Total		Total		11	770595	239549	100				1
3	Table 23 of muscosc * adl	0	0	1	0	1	1	1	0	0	0	0	8	187849	80882.7	64.3281	17.5328	26.958	100
3	Table 23 of muscosc * adl	0	0	1	0	1	1	1	0	0	1	1	2	84678.1	64265.8	28.9976	17.4435	0	66.1776
3	Table 23 of muscosc * adl	0	0	1	0	1	1	1	0	0	Total		10	272527	104926	93.3257	6.67451	79.0994	100	1
3	Table 23 of muscosc * adl	0	0	1	0	1	1	1	1	1	0	0	1	19490	19490	6.67425	6.67451	0	20.9006	-
3	Table 23 of muscosc * adl	0	0	1	0	1	1	1	1	1	1	1	0
3	Table 23 of muscosc * adl	0	0	1	0	1	1	1	1	1	Total		1	19490	19490	6.67425	6.67451	0	20.9006	1
3	Table 23 of muscosc * adl	0	0	1	0	1	1	1	Total		0	0	9	207339	83197.8	71.0024	17.4435	33.8224	100	-
3	Table 23 of muscosc * adl	0	0	1	0	1	1	1	Total		1	1	2	84678.1	64265.8	28.9976	17.4435	0	66.1776
3	Table 23 of muscosc * adl	0	0	1	0	1	1	1	Total		Total		11	292017	106721	100				1
3	Table 24 of muscosc * adl	0	0	1	1	0	0	0	0	0	0	0	81	2.99487e+06	557073	76.2144	5.2704	64.9808	87.448
3	Table 24 of muscosc * adl	0	0	1	1	0	0	0	0	0	1	1	6	87739	31593.2	2.23281	0.879163	0.358917	4.1067
3	Table 24 of muscosc * adl	0	0	1	1	0	0	0	0	0	Total		87	3.08261e+06	557993	78.4472	5.27376	67.2064	89.6879	1
3	Table 24 of muscosc * adl	0	0	1	1	0	0	0	1	1	0	0	17	846925	252349	21.5528	5.27376	10.3121	32.7936	-
3	Table 24 of muscosc * adl	0	0	1	1	0	0	0	1	1	1	1	0
3	Table 24 of muscosc * adl	0	0	1	1	0	0	0	1	1	Total		17	846925	252349	21.5528	5.27376	10.3121	32.7936	1
3	Table 24 of muscosc * adl	0	0	1	1	0	0	0	Total		0	0	98	3.84179e+06	662054	97.7672	0.879163	95.8933	99.6411	-
3	Table 24 of muscosc * adl	0	0	1	1	0	0	0	Total		1	1	6	87739	31593.2	2.23281	0.879163	0.358917	4.1067
3	Table 24 of muscosc * adl	0	0	1	1	0	0	0	Total		Total		104	3.92953e+06	662084	100				1
3	Table 25 of muscosc * adl	0	0	1	1	0	0	1	0	0	0	0	35	1.37396e+06	394360	74.4224	11.6692	49.5501	99.2947
3	Table 25 of muscosc * adl	0	0	1	1	0	0	1	0	0	1	1	3	168795	103540	9.14301	5.36858	0	20.5859
3	Table 25 of muscosc * adl	0	0	1	1	0	0	1	0	0	Total		38	1.54276e+06	409168	83.5654	10.3776	61.4461	100	1
3	Table 25 of muscosc * adl	0	0	1	1	0	0	1	1	1	0	0	6	291605	189354	15.7952	10.359	0	37.8748	-
3	Table 25 of muscosc * adl	0	0	1	1	0	0	1	1	1	1	1	1	11805	11805	0.639434	0.636119	0	1.99529
3	Table 25 of muscosc * adl	0	0	1	1	0	0	1	1	1	Total		7	303410	189721	16.4346	10.3776	0	38.5539	1
3	Table 25 of muscosc * adl	0	0	1	1	0	0	1	Total		0	0	41	1.66557e+06	373006	90.2176	5.67511	78.1213	100	-
3	Table 25 of muscosc * adl	0	0	1	1	0	0	1	Total		1	1	4	180600	109358	9.78244	5.67511	0	21.8787
3	Table 25 of muscosc * adl	0	0	1	1	0	0	1	Total		Total		45	1.84617e+06	389989	100				1
3	Table 26 of muscosc * adl	0	0	1	1	0	1	0	0	0	0	0	10	215489	100938	41.2513	12.5686	14.4619	68.0407
3	Table 26 of muscosc * adl	0	0	1	1	0	1	0	0	0	1	1	1	23972.8	23972.8	4.58913	4.91722	0	15.0699
3	Table 26 of muscosc * adl	0	0	1	1	0	1	0	0	0	Total		11	239462	103746	45.8405	13.6464	16.7539	74.927	1
3	Table 26 of muscosc * adl	0	0	1	1	0	1	0	1	1	0	0	4	176737	144836	33.8329	22.0874	0	80.9112	-
3	Table 26 of muscosc * adl	0	0	1	1	0	1	0	1	1	1	1	1	106183	106183	20.3267	13.6619	0	49.4463
3	Table 26 of muscosc * adl	0	0	1	1	0	1	0	1	1	Total		5	282919	183906	54.1595	13.6464	25.073	83.2461	1
3	Table 26 of muscosc * adl	0	0	1	1	0	1	0	Total		0	0	14	392226	180119	75.0842	13.1719	47.0089	100	-
3	Table 26 of muscosc * adl	0	0	1	1	0	1	0	Total		1	1	2	130156	108855	24.9158	13.1719	0	52.9911
3	Table 26 of muscosc * adl	0	0	1	1	0	1	0	Total		Total		16	522381	255850	100				1
3	Table 27 of muscosc * adl	0	0	1	1	0	1	1	0	0	0	0	8	312186	195103	95.6762	1.75368	91.9383	99.4141
3	Table 27 of muscosc * adl	0	0	1	1	0	1	1	0	0	1	1	1	14108.3	14108.3	4.32379	1.75368	0.585906	8.06168
3	Table 27 of muscosc * adl	0	0	1	1	0	1	1	0	0	Total		9	326295	208800	100	0	100	100	1
3	Table 27 of muscosc * adl	0	0	1	1	0	1	1	1	1	0	0	0							-
3	Table 27 of muscosc * adl	0	0	1	1	0	1	1	1	1	1	1	0
3	Table 27 of muscosc * adl	0	0	1	1	0	1	1	1	1	Total		0							1
3	Table 27 of muscosc * adl	0	0	1	1	0	1	1	Total		0	0	8	312186	195103	95.6762	1.75368	91.9383	99.4141	-
3	Table 27 of muscosc * adl	0	0	1	1	0	1	1	Total		1	1	1	14108.3	14108.3	4.32379	1.75368	0.585906	8.06168
3	Table 27 of muscosc * adl	0	0	1	1	0	1	1	Total		Total		9	326295	208800	100				1
3	Table 28 of muscosc * adl	0	0	1	1	1	0	0	0	0	0	0	23	614429	176703	59.7403	11.7716	34.6497	84.831
3	Table 28 of muscosc * adl	0	0	1	1	1	0	0	0	0	1	1	3	69796.5	46615.4	6.78624	4.38742	0	16.1378
3	Table 28 of muscosc * adl	0	0	1	1	1	0	0	0	0	Total		26	684225	183626	66.5266	11.4756	42.0668	90.9863	1
3	Table 28 of muscosc * adl	0	0	1	1	1	0	0	1	1	0	0	8	344274	158807	33.4734	11.4756	9.01366	57.9332	-
3	Table 28 of muscosc * adl	0	0	1	1	1	0	0	1	1	1	1	0
3	Table 28 of muscosc * adl	0	0	1	1	1	0	0	1	1	Total		8	344274	158807	33.4734	11.4756	9.01366	57.9332	1
3	Table 28 of muscosc * adl	0	0	1	1	1	0	0	Total		0	0	31	958703	243559	93.2138	4.38742	83.8622	100	-
3	Table 28 of muscosc * adl	0	0	1	1	1	0	0	Total		1	1	3	69796.5	46615.4	6.78624	4.38742	0	16.1378
3	Table 28 of muscosc * adl	0	0	1	1	1	0	0	Total		Total		34	1.0285e+06	251934	100				1
3	Table 29 of muscosc * adl	0	0	1	1	1	0	1	0	0	0	0	19	719801	287981	71.21	13.9426	41.4921	100
3	Table 29 of muscosc * adl	0	0	1	1	1	0	1	0	0	1	1	3	131973	97169.3	13.0561	9.13515	0	32.5272
3	Table 29 of muscosc * adl	0	0	1	1	1	0	1	0	0	Total		22	851774	294841	84.2661	7.90757	67.4115	100	1
3	Table 29 of muscosc * adl	0	0	1	1	1	0	1	1	1	0	0	4	113173	59963	11.1962	6.92688	0	25.9605	-
3	Table 29 of muscosc * adl	0	0	1	1	1	0	1	1	1	1	1	3	45867.1	30237.2	4.53764	3.01134	0	10.9562
3	Table 29 of muscosc * adl	0	0	1	1	1	0	1	1	1	Total		7	159040	67155.4	15.7339	7.90757	0	32.5885	1
3	Table 29 of muscosc * adl	0	0	1	1	1	0	1	Total		0	0	23	832974	268910	82.4063	9.35636	62.4637	100	-
3	Table 29 of muscosc * adl	0	0	1	1	1	0	1	Total		1	1	6	177840	100650	17.5937	9.35636	0	37.5363
3	Table 29 of muscosc * adl	0	0	1	1	1	0	1	Total		Total		29	1.01081e+06	289202	100				1
3	Table 30 of muscosc * adl	0	0	1	1	1	1	0	0	0	0	0	7	177903	43719.8	46.6923	25.6312	0	100
3	Table 30 of muscosc * adl	0	0	1	1	1	1	0	0	0	1	1	0
3	Table 30 of muscosc * adl	0	0	1	1	1	1	0	0	0	Total		7	177903	43719.8	46.6923	25.6312	0	100	1
3	Table 30 of muscosc * adl	0	0	1	1	1	1	0	1	1	0	0	1	203108	203108	53.3077	25.6312	0	100	-
3	Table 30 of muscosc * adl	0	0	1	1	1	1	0	1	1	1	1	0
3	Table 30 of muscosc * adl	0	0	1	1	1	1	0	1	1	Total		1	203108	203108	53.3077	25.6312	0	100	1
3	Table 30 of muscosc * adl	0	0	1	1	1	1	0	Total		0	0	8	381011	207760	100	0	100	100	-
3	Table 30 of muscosc * adl	0	0	1	1	1	1	0	Total		1	1	0
3	Table 30 of muscosc * adl	0	0	1	1	1	1	0	Total		Total		8	381011	207760	100				1
3	Table 31 of muscosc * adl	0	0	1	1	1	1	1	0	0	0	0	5	163410	100945	58.577	16.6807	23.023	94.1311
3	Table 31 of muscosc * adl	0	0	1	1	1	1	1	0	0	1	1	2	29766.2	21377.7	10.6702	8.27977	0	28.3181
3	Table 31 of muscosc * adl	0	0	1	1	1	1	1	0	0	Total		7	193177	103184	69.2472	14.5925	38.1439	100	1
3	Table 31 of muscosc * adl	0	0	1	1	1	1	1	1	1	0	0	2	53706.2	46361.6	19.2518	13.3773	0	47.7649	-
3	Table 31 of muscosc * adl	0	0	1	1	1	1	1	1	1	1	1	1	32083.9	32083.9	11.501	10.8278	0	34.5799
3	Table 31 of muscosc * adl	0	0	1	1	1	1	1	1	1	Total		3	85790.1	56380.7	30.7528	14.5925	0	61.8561	1
3	Table 31 of muscosc * adl	0	0	1	1	1	1	1	Total		0	0	7	217117	123048	77.8288	13.5073	49.0388	100	-
3	Table 31 of muscosc * adl	0	0	1	1	1	1	1	Total		1	1	3	61850.1	38553.7	22.1712	13.5073	0	50.9612
3	Table 31 of muscosc * adl	0	0	1	1	1	1	1	Total		Total		10	278967	133903	100				1
3	Table 32 of muscosc * adl	0	1	1	0	0	0	0	0	0	0	0	146	6.95705e+06	772059	78.2298	4.1532	69.3775	87.0822
3	Table 32 of muscosc * adl	0	1	1	0	0	0	0	0	0	1	1	23	1.02189e+06	313981	11.4908	3.46085	4.11418	18.8674
3	Table 32 of muscosc * adl	0	1	1	0	0	0	0	0	0	Total		169	7.97894e+06	791354	89.7206	2.95259	83.4273	96.0139	1
3	Table 32 of muscosc * adl	0	1	1	0	0	0	0	1	1	0	0	24	827600	268964	9.3061	2.78056	3.37947	15.2327	-
3	Table 32 of muscosc * adl	0	1	1	0	0	0	0	1	1	1	1	2	86553.5	75475.7	0.973266	0.832512	0	2.74772
3	Table 32 of muscosc * adl	0	1	1	0	0	0	0	1	1	Total		26	914153	289112	10.2794	2.95259	3.98606	16.5727	1
3	Table 32 of muscosc * adl	0	1	1	0	0	0	0	Total		0	0	170	7.78465e+06	846464	87.5359	3.49964	80.0766	94.9952	-
3	Table 32 of muscosc * adl	0	1	1	0	0	0	0	Total		1	1	25	1.10844e+06	322185	12.4641	3.49964	5.00476	19.9234
3	Table 32 of muscosc * adl	0	1	1	0	0	0	0	Total		Total		195	8.89309e+06	873817	100				1
3	Table 33 of muscosc * adl	0	1	1	0	0	0	1	0	0	0	0	35	1.22084e+06	313961	65.383	10.651	42.681	88.085
3	Table 33 of muscosc * adl	0	1	1	0	0	0	1	0	0	1	1	5	92460.3	51359.2	4.95178	2.77802	0	10.873
3	Table 33 of muscosc * adl	0	1	1	0	0	0	1	0	0	Total		40	1.3133e+06	316347	70.3348	10.3485	48.2776	92.3921	1
3	Table 33 of muscosc * adl	0	1	1	0	0	0	1	1	1	0	0	9	472467	227655	25.3034	9.73628	4.55098	46.0558	-
3	Table 33 of muscosc * adl	0	1	1	0	0	0	1	1	1	1	1	1	81444.1	81444.1	4.36181	4.40464	0	13.7501
3	Table 33 of muscosc * adl	0	1	1	0	0	0	1	1	1	Total		10	553912	241785	29.6652	10.3485	7.60793	51.7224	1
3	Table 33 of muscosc * adl	0	1	1	0	0	0	1	Total		0	0	44	1.69331e+06	402332	90.6864	6.03917	77.8142	100	-
3	Table 33 of muscosc * adl	0	1	1	0	0	0	1	Total		1	1	6	173904	111071	9.31359	6.03917	0	22.1858
3	Table 33 of muscosc * adl	0	1	1	0	0	0	1	Total		Total		50	1.86721e+06	400504	100				1
3	Table 34 of muscosc * adl	0	1	1	0	0	1	0	0	0	0	0	41	1.995e+06	407689	74.3215	5.47248	62.6572	85.9858
3	Table 34 of muscosc * adl	0	1	1	0	0	1	0	0	0	1	1	6	299748	118366	11.1668	3.67716	3.32908	19.0045
3	Table 34 of muscosc * adl	0	1	1	0	0	1	0	0	0	Total		47	2.29475e+06	467805	85.4883	5.24311	74.3129	96.6637	1
3	Table 34 of muscosc * adl	0	1	1	0	0	1	0	1	1	0	0	6	324226	145688	12.0787	4.70883	2.04204	22.1153	-
3	Table 34 of muscosc * adl	0	1	1	0	0	1	0	1	1	1	1	2	65309.8	50354.4	2.43304	1.74252	0	6.14714
3	Table 34 of muscosc * adl	0	1	1	0	0	1	0	1	1	Total		8	389536	167891	14.5117	5.24311	3.3363	25.6871	1
3	Table 34 of muscosc * adl	0	1	1	0	0	1	0	Total		0	0	47	2.31923e+06	468089	86.4002	4.3168	77.1991	95.6012	-
3	Table 34 of muscosc * adl	0	1	1	0	0	1	0	Total		1	1	8	365058	143416	13.5998	4.3168	4.39876	22.8009
3	Table 34 of muscosc * adl	0	1	1	0	0	1	0	Total		Total		55	2.68429e+06	539040	100				1
3	Table 35 of muscosc * adl	0	1	1	0	0	1	1	0	0	0	0	10	351942	166895	25.3983	12.0757	0	51.1371
3	Table 35 of muscosc * adl	0	1	1	0	0	1	1	0	0	1	1	11	438039	170565	31.6116	11.3351	7.45147	55.7717
3	Table 35 of muscosc * adl	0	1	1	0	0	1	1	0	0	Total		21	789980	243516	57.0098	16.4015	22.0509	91.9688	1
3	Table 35 of muscosc * adl	0	1	1	0	0	1	1	1	1	0	0	6	566544	323057	40.8853	16.526	5.66091	76.1097	-
3	Table 35 of muscosc * adl	0	1	1	0	0	1	1	1	1	1	1	1	29166.6	29166.6	2.10484	2.16664	0	6.72291
3	Table 35 of muscosc * adl	0	1	1	0	0	1	1	1	1	Total		7	595711	324371	42.9902	16.4015	8.03117	77.9491	1
3	Table 35 of muscosc * adl	0	1	1	0	0	1	1	Total		0	0	16	918486	331419	66.2836	11.6451	41.4626	91.1046	-
3	Table 35 of muscosc * adl	0	1	1	0	0	1	1	Total		1	1	12	467205	173040	33.7164	11.6451	8.89544	58.5374
3	Table 35 of muscosc * adl	0	1	1	0	0	1	1	Total		Total		28	1.38569e+06	371491	100				1
3	Table 36 of muscosc * adl	0	1	1	0	1	0	0	0	0	0	0	32	1.81432e+06	532000	76.9636	7.34079	61.3171	92.6101
3	Table 36 of muscosc * adl	0	1	1	0	1	0	0	0	0	1	1	5	281381	157860	11.9362	5.37058	0.48905	23.3833
3	Table 36 of muscosc * adl	0	1	1	0	1	0	0	0	0	Total		37	2.09571e+06	610952	88.8998	5.14585	77.9316	99.8679	1
3	Table 36 of muscosc * adl	0	1	1	0	1	0	0	1	1	0	0	5	261675	128875	11.1002	5.14585	0.132123	22.0684	-
3	Table 36 of muscosc * adl	0	1	1	0	1	0	0	1	1	1	1	0
3	Table 36 of muscosc * adl	0	1	1	0	1	0	0	1	1	Total		5	261675	128875	11.1002	5.14585	0.132123	22.0684	1
3	Table 36 of muscosc * adl	0	1	1	0	1	0	0	Total		0	0	37	2.076e+06	566240	88.0638	5.37058	76.6167	99.511	-
3	Table 36 of muscosc * adl	0	1	1	0	1	0	0	Total		1	1	5	281381	157860	11.9362	5.37058	0.48905	23.3833
3	Table 36 of muscosc * adl	0	1	1	0	1	0	0	Total		Total		42	2.35738e+06	648361	100				1
3	Table 37 of muscosc * adl	0	1	1	0	1	0	1	0	0	0	0	13	238405	70719.4	34.7601	13.925	5.07964	64.4407
3	Table 37 of muscosc * adl	0	1	1	0	1	0	1	0	0	1	1	7	263343	132480	38.3963	14.0528	8.44345	68.3491
3	Table 37 of muscosc * adl	0	1	1	0	1	0	1	0	0	Total		20	501748	115023	73.1564	11.4443	48.7635	97.5493	1
3	Table 37 of muscosc * adl	0	1	1	0	1	0	1	1	1	0	0	3	82077.9	58589.8	11.9672	7.70615	0	28.3925	-
3	Table 37 of muscosc * adl	0	1	1	0	1	0	1	1	1	1	1	2	102031	80803.7	14.8764	10.5316	0	37.324
3	Table 37 of muscosc * adl	0	1	1	0	1	0	1	1	1	Total		5	184108	99809.9	26.8436	11.4443	2.45069	51.2365	1
3	Table 37 of muscosc * adl	0	1	1	0	1	0	1	Total		0	0	16	320483	91280.5	46.7274	15.55	13.5833	79.8715	-
3	Table 37 of muscosc * adl	0	1	1	0	1	0	1	Total		1	1	9	365374	165935	53.2726	15.55	20.1285	86.4167
3	Table 37 of muscosc * adl	0	1	1	0	1	0	1	Total		Total		25	685856	154349	100				1
3	Table 38 of muscosc * adl	0	1	1	0	1	1	0	0	0	0	0	5	186063	93045.8	40.8034	13.3895	12.2644	69.3424
3	Table 38 of muscosc * adl	0	1	1	0	1	1	0	0	0	1	1	4	82988.2	45566.4	18.1992	10.446	0	40.4643
3	Table 38 of muscosc * adl	0	1	1	0	1	1	0	0	0	Total		9	269052	103849	59.0026	14.3484	28.4197	89.5856	1
3	Table 38 of muscosc * adl	0	1	1	0	1	1	0	1	1	0	0	3	116782	75430.2	25.6101	12.6391	0	52.5497	-
3	Table 38 of muscosc * adl	0	1	1	0	1	1	0	1	1	1	1	2	70165.7	50750.4	15.3872	10.9714	0	38.7721
3	Table 38 of muscosc * adl	0	1	1	0	1	1	0	1	1	Total		5	186948	90913.8	40.9974	14.3484	10.4144	71.5803	1
3	Table 38 of muscosc * adl	0	1	1	0	1	1	0	Total		0	0	8	302845	132386	66.4136	12.7145	39.3132	93.514	-
3	Table 38 of muscosc * adl	0	1	1	0	1	1	0	Total		1	1	6	153154	56254.1	33.5864	12.7145	6.48602	60.6868
3	Table 38 of muscosc * adl	0	1	1	0	1	1	0	Total		Total		14	455999	144019	100				1
3	Table 39 of muscosc * adl	0	1	1	0	1	1	1	0	0	0	0	9	213569	80088.4	54.8937	20.8946	10.3579	99.4295
3	Table 39 of muscosc * adl	0	1	1	0	1	1	1	0	0	1	1	2	72553.1	72553.1	18.6483	16.0306	0	52.8167
3	Table 39 of muscosc * adl	0	1	1	0	1	1	1	0	0	Total		11	286122	103005	73.542	18.9776	33.0921	100	1
3	Table 39 of muscosc * adl	0	1	1	0	1	1	1	1	1	0	0	1	26321	26321	6.76527	6.55493	0	20.7368	-
3	Table 39 of muscosc * adl	0	1	1	0	1	1	1	1	1	1	1	1	76616.6	76616.6	19.6927	18.4746	0	59.0704
3	Table 39 of muscosc * adl	0	1	1	0	1	1	1	1	1	Total		2	102938	81011.7	26.458	18.9776	0	66.9079	1
3	Table 39 of muscosc * adl	0	1	1	0	1	1	1	Total		0	0	10	239890	84302.7	61.659	21.4103	16.024	100	-
3	Table 39 of muscosc * adl	0	1	1	0	1	1	1	Total		1	1	3	149170	105518	38.341	21.4103	0	83.976
3	Table 39 of muscosc * adl	0	1	1	0	1	1	1	Total		Total		13	389060	105901	100				1
3	Table 40 of muscosc * adl	0	1	1	1	0	0	0	0	0	0	0	46	2.51107e+06	535076	63.7541	7.45849	47.8567	79.6515
3	Table 40 of muscosc * adl	0	1	1	1	0	0	0	0	0	1	1	9	234133	95943.2	5.94445	2.42423	0.777331	11.1116
3	Table 40 of muscosc * adl	0	1	1	1	0	0	0	0	0	Total		55	2.74521e+06	559525	69.6985	7.75838	53.1619	86.2351	1
3	Table 40 of muscosc * adl	0	1	1	1	0	0	0	1	1	0	0	14	1.02895e+06	414819	26.1242	8.48882	8.03074	44.2177	-
3	Table 40 of muscosc * adl	0	1	1	1	0	0	0	1	1	1	1	6	164528	78492	4.17723	2.02034	0	8.48348
3	Table 40 of muscosc * adl	0	1	1	1	0	0	0	1	1	Total		20	1.19348e+06	402570	30.3015	7.75838	13.7649	46.8381	1
3	Table 40 of muscosc * adl	0	1	1	1	0	0	0	Total		0	0	60	3.54002e+06	711119	89.8783	3.24323	82.9655	96.7911	-
3	Table 40 of muscosc * adl	0	1	1	1	0	0	0	Total		1	1	15	398661	126701	10.1217	3.24323	3.2089	17.0345
3	Table 40 of muscosc * adl	0	1	1	1	0	0	0	Total		Total		75	3.93869e+06	736118	100				1
3	Table 41 of muscosc * adl	0	1	1	1	0	0	1	0	0	0	0	27	830736	266385	64.4387	14.9437	32.5871	96.2903
3	Table 41 of muscosc * adl	0	1	1	1	0	0	1	0	0	1	1	5	126387	69311.6	9.80362	5.28562	0	21.0697
3	Table 41 of muscosc * adl	0	1	1	1	0	0	1	0	0	Total		32	957124	288023	74.2423	16.0369	40.0604	100	1
3	Table 41 of muscosc * adl	0	1	1	1	0	0	1	1	1	0	0	3	288263	262052	22.36	16.4885	0	57.5045	-
3	Table 41 of muscosc * adl	0	1	1	1	0	0	1	1	1	1	1	3	43802.1	26705.9	3.39765	2.14943	0	7.97906
3	Table 41 of muscosc * adl	0	1	1	1	0	0	1	1	1	Total		6	332065	263409	25.7577	16.0369	0	59.9396	1
3	Table 41 of muscosc * adl	0	1	1	1	0	0	1	Total		0	0	30	1.119e+06	377575	86.7987	5.90872	74.2046	99.3929	-
3	Table 41 of muscosc * adl	0	1	1	1	0	0	1	Total		1	1	8	170189	76202.2	13.2013	5.90872	0.607134	25.7954
3	Table 41 of muscosc * adl	0	1	1	1	0	0	1	Total		Total		38	1.28919e+06	396978	100				1
3	Table 42 of muscosc * adl	0	1	1	1	0	1	0	0	0	0	0	14	482982	187758	49.3573	13.2816	21.0482	77.6665
3	Table 42 of muscosc * adl	0	1	1	1	0	1	0	0	0	1	1	5	124350	57438.1	12.7077	6.03997	0	25.5816
3	Table 42 of muscosc * adl	0	1	1	1	0	1	0	0	0	Total		19	607332	202332	62.065	14.0109	32.2015	91.9285	1
3	Table 42 of muscosc * adl	0	1	1	1	0	1	0	1	1	0	0	6	371210	173815	37.935	14.0109	8.07146	67.7985	-
3	Table 42 of muscosc * adl	0	1	1	1	0	1	0	1	1	1	1	0
3	Table 42 of muscosc * adl	0	1	1	1	0	1	0	1	1	Total		6	371210	173815	37.935	14.0109	8.07146	67.7985	1
3	Table 42 of muscosc * adl	0	1	1	1	0	1	0	Total		0	0	20	854192	249466	87.2923	6.03997	74.4184	100	-
3	Table 42 of muscosc * adl	0	1	1	1	0	1	0	Total		1	1	5	124350	57438.1	12.7077	6.03997	0	25.5816
3	Table 42 of muscosc * adl	0	1	1	1	0	1	0	Total		Total		25	978542	256444	100				1
3	Table 43 of muscosc * adl	0	1	1	1	0	1	1	0	0	0	0	7	227554	135508	36.2684	14.3164	5.7537	66.7832
3	Table 43 of muscosc * adl	0	1	1	1	0	1	1	0	0	1	1	3	64727.8	22592	10.3166	4.77834	0.131751	20.5014
3	Table 43 of muscosc * adl	0	1	1	1	0	1	1	0	0	Total		10	292282	137379	46.585	13.7148	17.3526	75.8174	1
3	Table 43 of muscosc * adl	0	1	1	1	0	1	1	1	1	0	0	6	235836	106773	37.5885	11.9824	12.0486	63.1283	-
3	Table 43 of muscosc * adl	0	1	1	1	0	1	1	1	1	1	1	1	99298.4	99298.4	15.8265	13.4957	0	44.592
3	Table 43 of muscosc * adl	0	1	1	1	0	1	1	1	1	Total		7	335135	157015	53.415	13.7148	24.1826	82.6474	1
3	Table 43 of muscosc * adl	0	1	1	1	0	1	1	Total		0	0	13	463391	197912	73.8569	13.2496	45.616	100	-
3	Table 43 of muscosc * adl	0	1	1	1	0	1	1	Total		1	1	4	164026	101836	26.1431	13.2496	0	54.384
3	Table 43 of muscosc * adl	0	1	1	1	0	1	1	Total		Total		17	627417	238561	100				1
3	Table 44 of muscosc * adl	0	1	1	1	1	0	0	0	0	0	0	16	399042	105395	49.0317	10.6908	26.2448	71.8187
3	Table 44 of muscosc * adl	0	1	1	1	1	0	0	0	0	1	1	3	90351.5	60589.9	11.1018	6.28077	0	24.489
3	Table 44 of muscosc * adl	0	1	1	1	1	0	0	0	0	Total		19	489393	134223	60.1335	10.9519	36.7901	83.477	1
3	Table 44 of muscosc * adl	0	1	1	1	1	0	0	1	1	0	0	7	306198	153339	37.6237	10.1552	15.9784	59.2691	-
3	Table 44 of muscosc * adl	0	1	1	1	1	0	0	1	1	1	1	1	18252.2	18252.2	2.24272	1.91223	0	6.31854
3	Table 44 of muscosc * adl	0	1	1	1	1	0	0	1	1	Total		8	324451	165038	39.8665	10.9519	16.523	63.2099	1
3	Table 44 of muscosc * adl	0	1	1	1	1	0	0	Total		0	0	23	705240	217872	86.6555	6.49368	72.8145	100	-
3	Table 44 of muscosc * adl	0	1	1	1	1	0	0	Total		1	1	4	108604	67869.4	13.3445	6.49368	0	27.1855
3	Table 44 of muscosc * adl	0	1	1	1	1	0	0	Total		Total		27	813844	255231	100				1
3	Table 45 of muscosc * adl	0	1	1	1	1	0	1	0	0	0	0	26	713276	284648	51.2651	8.63109	32.8683	69.6618
3	Table 45 of muscosc * adl	0	1	1	1	1	0	1	0	0	1	1	7	258420	85823.7	18.5733	4.3235	9.35799	27.7886
3	Table 45 of muscosc * adl	0	1	1	1	1	0	1	0	0	Total		33	971696	355908	69.8384	10.6236	47.1948	92.482	1
3	Table 45 of muscosc * adl	0	1	1	1	1	0	1	1	1	0	0	7	213110	104821	15.3168	6.09657	2.32228	28.3113	-
3	Table 45 of muscosc * adl	0	1	1	1	1	0	1	1	1	1	1	5	206543	104625	14.8448	8.98163	0	33.9887
3	Table 45 of muscosc * adl	0	1	1	1	1	0	1	1	1	Total		12	419654	140808	30.1616	10.6236	7.51805	52.8052	1
3	Table 45 of muscosc * adl	0	1	1	1	1	0	1	Total		0	0	33	926386	340263	66.5819	8.12886	49.2556	83.9081	-
3	Table 45 of muscosc * adl	0	1	1	1	1	0	1	Total		1	1	12	464963	94976.4	33.4181	8.12886	16.0919	50.7444
3	Table 45 of muscosc * adl	0	1	1	1	1	0	1	Total		Total		45	1.39135e+06	378671	100				1
3	Table 46 of muscosc * adl	0	1	1	1	1	1	0	0	0	0	0	10	250272	108627	28.4347	8.22422	10.9051	45.9642
3	Table 46 of muscosc * adl	0	1	1	1	1	1	0	0	0	1	1	6	234559	176666	26.6495	23.6177	0	76.9893
3	Table 46 of muscosc * adl	0	1	1	1	1	1	0	0	0	Total		16	484831	148481	55.0842	20.994	10.3365	99.8318	1
3	Table 46 of muscosc * adl	0	1	1	1	1	1	0	1	1	0	0	2	175465	139854	19.9355	13.3559	0	48.4029	-
3	Table 46 of muscosc * adl	0	1	1	1	1	1	0	1	1	1	1	6	219868	113436	24.9804	9.3338	5.08586	44.8749
3	Table 46 of muscosc * adl	0	1	1	1	1	1	0	1	1	Total		8	395333	240996	44.9158	20.994	0.168166	89.6635	1
3	Table 46 of muscosc * adl	0	1	1	1	1	1	0	Total		0	0	12	425737	218520	48.3701	17.1042	11.9135	84.8268	-
3	Table 46 of muscosc * adl	0	1	1	1	1	1	0	Total		1	1	12	454428	109816	51.6299	17.1042	15.1732	88.0865
3	Table 46 of muscosc * adl	0	1	1	1	1	1	0	Total		Total		24	880165	176992	100				1
3	Table 47 of muscosc * adl	0	1	1	1	1	1	1	0	0	0	0	11	467530	179468	42.2991	13.1504	14.2697	70.3285
3	Table 47 of muscosc * adl	0	1	1	1	1	1	1	0	0	1	1	4	350819	206982	31.7398	14.0513	1.7901	61.6896
3	Table 47 of muscosc * adl	0	1	1	1	1	1	1	0	0	Total		15	818349	272962	74.0389	9.67748	53.4119	94.666	1
3	Table 47 of muscosc * adl	0	1	1	1	1	1	1	1	1	0	0	5	110862	40088.8	10.0301	5.24183	0	21.2028	-
3	Table 47 of muscosc * adl	0	1	1	1	1	1	1	1	1	1	1	2	176085	124804	15.931	9.91461	0	37.0635
3	Table 47 of muscosc * adl	0	1	1	1	1	1	1	1	1	Total		7	286947	112807	25.9611	9.67748	5.334	46.5881	1
3	Table 47 of muscosc * adl	0	1	1	1	1	1	1	Total		0	0	16	578392	186348	52.3292	15.7081	18.8482	85.8102	-
3	Table 47 of muscosc * adl	0	1	1	1	1	1	1	Total		1	1	6	526904	262554	47.6708	15.7081	14.1898	81.1518
3	Table 47 of muscosc * adl	0	1	1	1	1	1	1	Total		Total		22	1.1053e+06	300211	100				1
3	Table 48 of muscosc * adl	1	0	0	0	0	0	0	0	0	0	0	11	1.1374e+06	471387	96.0008	3.12993	89.3295	100
3	Table 48 of muscosc * adl	1	0	0	0	0	0	0	0	0	1	1	0
3	Table 48 of muscosc * adl	1	0	0	0	0	0	0	0	0	Total		11	1.1374e+06	471387	96.0008	3.12993	89.3295	100	1
3	Table 48 of muscosc * adl	1	0	0	0	0	0	0	1	1	0	0	2	47381.2	36979.8	3.99916	3.12993	0	10.6705	-
3	Table 48 of muscosc * adl	1	0	0	0	0	0	0	1	1	1	1	0
3	Table 48 of muscosc * adl	1	0	0	0	0	0	0	1	1	Total		2	47381.2	36979.8	3.99916	3.12993	0	10.6705	1
3	Table 48 of muscosc * adl	1	0	0	0	0	0	0	Total		0	0	13	1.18478e+06	479415	100	0	100	100	-
3	Table 48 of muscosc * adl	1	0	0	0	0	0	0	Total		1	1	0
3	Table 48 of muscosc * adl	1	0	0	0	0	0	0	Total		Total		13	1.18478e+06	479415	100				1
3	Table 49 of muscosc * adl	1	0	0	0	0	0	1	0	0	0	0	5	247693	137851	100	0	100	100
3	Table 49 of muscosc * adl	1	0	0	0	0	0	1	0	0	1	1	0
3	Table 49 of muscosc * adl	1	0	0	0	0	0	1	0	0	Total		5	247693	137851	100	0	100	100	1
3	Table 49 of muscosc * adl	1	0	0	0	0	0	1	1	1	0	0	0							-
3	Table 49 of muscosc * adl	1	0	0	0	0	0	1	1	1	1	1	0
3	Table 49 of muscosc * adl	1	0	0	0	0	0	1	1	1	Total		0							1
3	Table 49 of muscosc * adl	1	0	0	0	0	0	1	Total		0	0	5	247693	137851	100	0	100	100	-
3	Table 49 of muscosc * adl	1	0	0	0	0	0	1	Total		1	1	0
3	Table 49 of muscosc * adl	1	0	0	0	0	0	1	Total		Total		5	247693	137851	100				1
3	Table 50 of muscosc * adl	1	0	0	0	0	1	0	0	0	0	0	1	31821.5	31821.5	7.80868	9.1769	0	27.3688
3	Table 50 of muscosc * adl	1	0	0	0	0	1	0	0	0	1	1	0
3	Table 50 of muscosc * adl	1	0	0	0	0	1	0	0	0	Total		1	31821.5	31821.5	7.80868	9.1769	0	27.3688	1
3	Table 50 of muscosc * adl	1	0	0	0	0	1	0	1	1	0	0	3	375693	297015	92.1913	9.1769	72.6312	100	-
3	Table 50 of muscosc * adl	1	0	0	0	0	1	0	1	1	1	1	0
3	Table 50 of muscosc * adl	1	0	0	0	0	1	0	1	1	Total		3	375693	297015	92.1913	9.1769	72.6312	100	1
3	Table 50 of muscosc * adl	1	0	0	0	0	1	0	Total		0	0	4	407514	298715	100	0	100	100	-
3	Table 50 of muscosc * adl	1	0	0	0	0	1	0	Total		1	1	0
3	Table 50 of muscosc * adl	1	0	0	0	0	1	0	Total		Total		4	407514	298715	100				1
3	Table 51 of muscosc * adl	1	0	0	0	1	0	1	0	0	0	0	1	67312.4	67312.4	100	0	100	100
3	Table 51 of muscosc * adl	1	0	0	0	1	0	1	0	0	1	1	0
3	Table 51 of muscosc * adl	1	0	0	0	1	0	1	0	0	Total		1	67312.4	67312.4	100	0	100	100	1
3	Table 51 of muscosc * adl	1	0	0	0	1	0	1	1	1	0	0	0							-
3	Table 51 of muscosc * adl	1	0	0	0	1	0	1	1	1	1	1	0
3	Table 51 of muscosc * adl	1	0	0	0	1	0	1	1	1	Total		0							1
3	Table 51 of muscosc * adl	1	0	0	0	1	0	1	Total		0	0	1	67312.4	67312.4	100	0	100	100	-
3	Table 51 of muscosc * adl	1	0	0	0	1	0	1	Total		1	1	0
3	Table 51 of muscosc * adl	1	0	0	0	1	0	1	Total		Total		1	67312.4	67312.4	100				1
3	Table 52 of muscosc * adl	1	0	0	1	0	0	0	0	0	0	0	2	233273	221994	40.7203	33.3225	0	100
3	Table 52 of muscosc * adl	1	0	0	1	0	0	0	0	0	1	1	0
3	Table 52 of muscosc * adl	1	0	0	1	0	0	0	0	0	Total		2	233273	221994	40.7203	33.3225	0	100	1
3	Table 52 of muscosc * adl	1	0	0	1	0	0	0	1	1	0	0	1	339593	339593	59.2797	33.3225	0	100	-
3	Table 52 of muscosc * adl	1	0	0	1	0	0	0	1	1	1	1	0
3	Table 52 of muscosc * adl	1	0	0	1	0	0	0	1	1	Total		1	339593	339593	59.2797	33.3225	0	100	1
3	Table 52 of muscosc * adl	1	0	0	1	0	0	0	Total		0	0	3	572866	405715	100	0	100	100	-
3	Table 52 of muscosc * adl	1	0	0	1	0	0	0	Total		1	1	0
3	Table 52 of muscosc * adl	1	0	0	1	0	0	0	Total		Total		3	572866	405715	100				1
3	Table 53 of muscosc * adl	1	0	0	1	0	0	1	0	0	0	0	2	19235.7	13612.9	100	0	100	100
[truncated: 1,853 more rows]

## Sheet: Fig 2 C, D
cardiovasc	metabolic	renal	reprod	COUNT	PERCENT
.	0	0	1	2	.
.	1	0	0	1	.
0	0	0	0	31	8.22281
0	0	0	1	1	0.265252
0	0	1	0	1	0.265252
0	1	.	0	1	.
0	1	0	0	1	0.265252
0	1	1	0	1	0.265252
1	.	.	0	2	.
1	.	0	0	1	.
1	0	.	0	5	.
1	0	0	0	225	59.6817
1	0	0	1	23	6.1008
1	0	1	0	15	3.97878
1	0	1	1	1	0.265252
1	1	.	0	5	.
1	1	0	0	66	17.5066
1	1	0	1	8	2.12202
1	1	1	0	3	0.795756
1	1	1	1	1	0.265252

## Sheet: Fig 3
		EPIC Potsdam
		Category	No of participants /cases	HR (95%CI)a
	Association of clinical obesity with CVD
		Non-obese non-clinical	560/35	Ref
		Non-obese clinical	1604/278	2.21 (1.49-3.26)
		Pre-clinical obese	2025-01-29	0.46 (0.05-3.97)
		Clinical obese	413/92	2.78 (1.78-4.34)
	Association of clinical obesity with T2D
		Non-obese non-clinical	558/36	Ref
		Non-obese clinical	1692/364	2.56 (1.82-3.60)
		Pre-clinical obese	2025-06-29	4.32 (1.77-10.5)
		Clinical obese	652/379	7.88 (5.56-11.2)
	a Fully adjusted for age (as underlying time scale) sex, sport and cycling (hours/week), smoking status (never, former, current light <20 units/day, current high >= units/day), educational status (current in training/no certificate/part, skilled worker, professional school, college or higher education/university), alcohol consumption (never, former, current ≤12g (women)/≤24g (men), current >12g (…
